# Supplementary material for: trans-Bis[1-(2-benzamido­eth­yl)-3-(2,4,6-trimethyl­phen­yl)imidazol-2-yl­idene]dichloridopalladium(II)
Source: Acta Crystallogr Sect E Struct Rep Online. 2012 Jul 18;68(Pt 8):m1075–6. doi: 10.1107/S1600536812031868 (PMC3414134; doi:10.1107/S1600536812031868)
Supplement: Supplementary file 1 [file e-68-m1075-sup1.cif]

##############################################################################
#                                                                            #
# This CIF contains the data in a paper accepted for publication in          #
# Acta Crystallographica Section E. It conforms to the requirements of       #
# Notes for Authors for Acta Crystallographica Section E, and has been       #
# peer reviewed under the auspices of the IUCr Commission on Journals.       #
#                                                                            #
# Full details of the Crystallographic Information File format               #
# are given in the paper "The Crystallographic Information File (CIF):       #
# a New Standard Archive File for Crystallography" by S. R. Hall, F. H.      #
# Allen and I. D. Brown [Acta Cryst. (1991), A47, 655-685].                  #
#                                                                            #
# The current version of the core CIF dictionary is obtainable from          #
# ftp://ftp.iucr.org/pub/cif_core.dic.                                       #
#                                                                            #
# Software is freely available for graphical display of the structure(s)     #
# in this CIF. For information consult the CIF software page                 #
# http://www.iucr.org/resources/cif/software.                                #
#                                                                            #
# This file may be used for bona fide research purposes within the           #
# scientific community so long as proper attribution is given to the journal # 
# article from which it was obtained.                                        #
#                                                                            #
##############################################################################
data_I
_audit_creation_method     'WinGX routine CIF_UPDATE'
_chemical_name_systematic
;
<i>trans</i>-Bis[1-(2-benzamidoethyl)-3-(2,4,6-trimethylphenyl)imidazol-
2-ylidene]dichloridopalladium(II)
;
_chemical_formula_moiety     'C42 H46 Cl2 N6 O2 Pd'
_chemical_formula_sum     'C42 H46 Cl2 N6 O2 Pd'
_chemical_formula_iupac     '[Pd Cl2 (C21 H23 N3 O)2]'
_chemical_formula_weight     844.15
_symmetry_cell_setting     monoclinic
_symmetry_space_group_name_H-M     'P 21/c'
_symmetry_space_group_name_Hall     '-P 2ybc'
loop_
    _symmetry_equiv_pos_as_xyz
    'x, y, z'
    '-x, y+1/2, -z+1/2'
    '-x, -y, -z'
    'x, -y-1/2, z-1/2'
_cell_length_a     12.594(4)
_cell_length_b     11.736(4)
_cell_length_c     14.403(4)
_cell_angle_alpha     90.000
_cell_angle_beta     113.3098(10)
_cell_angle_gamma     90.000
_cell_volume     1955.0(10)
_cell_formula_units_Z     2
_cell_measurement_reflns_used     9963
_cell_measurement_theta_min     2.47
_cell_measurement_theta_max     28.25
_cell_measurement_temperature     100(2)
_cell_special_details     ?
_exptl_crystal_description     'plate'
_exptl_crystal_colour     'colourless'
_exptl_crystal_size_max     0.73
_exptl_crystal_size_mid     0.58
_exptl_crystal_size_min     0.25
_exptl_crystal_density_diffrn     1.434
_exptl_crystal_density_method     'not measured'
_exptl_crystal_F_000     872
_exptl_absorpt_coefficient_mu     0.656
_exptl_absorpt_correction_type     multi-scan
_exptl_absorpt_process_details     '(<i>SADABS</i>; Bruker, 2007)'
_exptl_absorpt_correction_T_min     0.640
_exptl_absorpt_correction_T_max     0.849
_exptl_special_details
;
The intensity data was collected on a Bruker X8 ApexII 4 K Kappa CCD
diffractometer using an exposure time of 5 s/frame. A total of 1386 frames was
collected with a frame width of 0.5\% covering up to \q = 28.31\% with 99.7%
completeness accomplished.
;
_diffrn_ambient_temperature     100(2)
_diffrn_radiation_type     MoK\a
_diffrn_radiation_wavelength     0.71073
_diffrn_radiation_source     'sealed tube'
_diffrn_radiation_monochromator     'graphite'
_diffrn_measurement_device_type     'Bruker X8 APEXII KappaCCD'
_diffrn_measurement_method     '\f and \w scans'
_diffrn_reflns_number     28432
_diffrn_reflns_av_R_equivalents     0.0248
_diffrn_reflns_theta_min     1.76
_diffrn_reflns_theta_max     28.31
_diffrn_reflns_theta_full     28.31
_diffrn_measured_fraction_theta_max     0.997
_diffrn_measured_fraction_theta_full     0.997
_diffrn_reflns_limit_h_min     -15
_diffrn_reflns_limit_h_max     16
_diffrn_reflns_limit_k_min     -15
_diffrn_reflns_limit_k_max     15
_diffrn_reflns_limit_l_min     -19
_diffrn_reflns_limit_l_max     19
_refine_special_details
;
Refinement of <i>F</i>^2^ against ALL reflections. The weighted <i>R</i>-factor
<i>wR</i> and goodness of fit <i>S</i> are based on <i>F</i>^2^, conventional
<i>R</i>-factors <i>R</i> are based on <i>F</i>, with <i>F</i> set to zero for
negative <i>F</i>^2^. The threshold expression of <i>F</i>^2^ >
2\s(<i>F</i>^2^) is used only for calculating <i>R</i>-factors(gt) <i>etc</i>.
and is not relevant to the choice of reflections for refinement.
<i>R</i>-factors based on <i>F</i>^2^ are statistically about twice as large
as those based on <i>F</i>, and <i>R</i>- factors based on ALL data will be
even larger.
;
_reflns_number_total     4845
_reflns_number_gt     4441
_reflns_threshold_expression     >2\s(I)
_refine_ls_structure_factor_coef     Fsqd
_refine_ls_matrix_type     full
_refine_ls_R_factor_all     0.0235
_refine_ls_R_factor_gt     0.0208
_refine_ls_wR_factor_ref     0.0553
_refine_ls_goodness_of_fit_ref     1.03
_refine_ls_restrained_S_all     1.03
_refine_ls_number_reflns     4845
_refine_ls_number_parameters     248
_refine_ls_number_restraints     0
_refine_ls_number_constraints     0
_refine_ls_hydrogen_treatment     mixed
_refine_ls_weighting_scheme     calc
_refine_ls_weighting_details
         'calc w=1/[\s^2^(Fo^2^)+(0.0252P)^2^+1.2060P] where P=(Fo^2^+2Fc^2^)/3'
_atom_sites_solution_hydrogens     geom
_atom_sites_solution_primary     direct
_atom_sites_solution_secondary     difmap
_refine_ls_shift/su_max     0.001
_refine_ls_shift/su_mean     0
_refine_diff_density_max     0.365
_refine_diff_density_min     -0.426
_refine_ls_extinction_method     none
loop_
    _atom_type_symbol
    _atom_type_description
    _atom_type_scat_dispersion_real
    _atom_type_scat_dispersion_imag
    _atom_type_scat_source
    C C 0.0033 0.0016 'International Tables Vol C Tables 4.2.6.8 and 6.1.1.4'
    H H 0 0 'International Tables Vol C Tables 4.2.6.8 and 6.1.1.4'
    N N 0.0061 0.0033 'International Tables Vol C Tables 4.2.6.8 and 6.1.1.4'
    O O 0.0106 0.006 'International Tables Vol C Tables 4.2.6.8 and 6.1.1.4'
    Cl Cl 0.1484 0.1585 'International Tables Vol C Tables 4.2.6.8 and 6.1.1.4'
    Pd Pd -0.9988 1.0072 'International Tables Vol C Tables 4.2.6.8 and 6.1.1.4'
_computing_data_collection     'APEX2 (Bruker, 2007)'
_computing_cell_refinement     'SAINT-Plus (Bruker, 2007)'
_computing_data_reduction     'SAINT-Plus (Bruker, 2007)'
_computing_structure_solution     'SIR97 (Altomare <i>et al.</i>, 1999)'
_computing_structure_refinement     'SHELXL97 (Sheldrick, 2008)'
_computing_molecular_graphics     '<i>Mercury</i> (Macrae <i>et al.</i>, 2008)'
_computing_publication_material     'WinGX (Farrugia, 1999)'
loop_
    _atom_site_type_symbol
    _atom_site_label
    _atom_site_fract_x
    _atom_site_fract_y
    _atom_site_fract_z
    _atom_site_U_iso_or_equiv
    _atom_site_adp_type
    _atom_site_calc_flag
    _atom_site_refinement_flags
    _atom_site_occupancy
    _atom_site_disorder_assembly
    _atom_site_disorder_group
    C C01 0.93466(11) 0.12682(11) 0.89676(9) 0.0151(2) Uani d . 1 . .
    C C02 0.83145(13) 0.21976(12) 0.75160(10) 0.0225(3) Uani d . 1 . .
    H H02 0.7778 0.2338 0.6844 0.027 Uiso calc R 1 . .
    C C03 0.90016(13) 0.29692(13) 0.81658(10) 0.0237(3) Uani d . 1 . .
    H H03 0.905 0.3758 0.8041 0.028 Uiso calc R 1 . .
    C C04 0.79774(13) 0.00921(12) 0.75366(10) 0.0195(3) Uani d . 1 . .
    H H04A 0.855 -0.0393 0.7411 0.023 Uiso calc R 1 . .
    H H04B 0.7351 0.0269 0.6874 0.023 Uiso calc R 1 . .
    C C05 0.74689(12) -0.05763(12) 0.81778(10) 0.0204(3) Uani d . 1 . .
    H H05A 0.687 -0.1103 0.7731 0.025 Uiso calc R 1 . .
    H H05B 0.8089 -0.1045 0.8673 0.025 Uiso calc R 1 . .
    C C06 0.60980(12) 0.08742(13) 0.82388(10) 0.0207(3) Uani d . 1 . .
    C C07 0.57994(12) 0.16735(13) 0.89085(10) 0.0204(3) Uani d . 1 . .
    C C08 0.54646(13) 0.27752(14) 0.85645(11) 0.0269(3) Uani d . 1 . .
    H H08 0.5419 0.2997 0.7915 0.032 Uiso calc R 1 . .
    C C09 0.51965(15) 0.35543(15) 0.91642(13) 0.0336(4) Uani d . 1 . .
    H H09 0.4984 0.4312 0.8932 0.04 Uiso calc R 1 . .
    C C10 0.52404(14) 0.32240(17) 1.01020(12) 0.0345(4) Uani d . 1 . .
    H H10 0.5057 0.3756 1.0513 0.041 Uiso calc R 1 . .
    C C11 0.55517(13) 0.21202(16) 1.04414(11) 0.0305(4) Uani d . 1 . .
    H H11 0.5565 0.1894 1.1079 0.037 Uiso calc R 1 . .
    C C12 0.58435(12) 0.13441(14) 0.98548(10) 0.0240(3) Uani d . 1 . .
    H H12 0.6072 0.0592 1.0096 0.029 Uiso calc R 1 . .
    C C13 1.04514(12) 0.29318(11) 0.99505(9) 0.0169(2) Uani d . 1 . .
    C C14 1.16210(12) 0.29244(11) 1.01144(10) 0.0189(3) Uani d . 1 . .
    C C15 1.23975(12) 0.34349(12) 1.09968(11) 0.0205(3) Uani d . 1 . .
    H H15 1.3197 0.3448 1.1123 0.025 Uiso calc R 1 . .
    C C16 1.20260(12) 0.39272(12) 1.16990(10) 0.0201(3) Uani d . 1 . .
    C C17 1.08462(12) 0.39442(11) 1.14869(10) 0.0191(3) Uani d . 1 . .
    H H17 1.0589 0.4282 1.1961 0.023 Uiso calc R 1 . .
    C C18 1.00316(12) 0.34792(11) 1.05991(10) 0.0175(3) Uani d . 1 . .
    C C19 1.20317(13) 0.23864(13) 0.93643(11) 0.0254(3) Uani d . 1 . .
    H H19A 1.2861 0.253 0.9574 0.038 Uiso calc R 1 . .
    H H19B 1.1608 0.2717 0.8693 0.038 Uiso calc R 1 . .
    H H19C 1.1893 0.1563 0.9339 0.038 Uiso calc R 1 . .
    C C20 1.28891(13) 0.44417(14) 1.26630(11) 0.0269(3) Uani d . 1 . .
    H H20A 1.2478 0.4878 1.2998 0.04 Uiso calc R 1 . .
    H H20B 1.3412 0.4948 1.2503 0.04 Uiso calc R 1 . .
    H H20C 1.3337 0.3833 1.3113 0.04 Uiso calc R 1 . .
    C C21 0.87535(12) 0.36035(12) 1.03310(10) 0.0212(3) Uani d . 1 . .
    H H21A 0.863 0.3995 1.0881 0.032 Uiso calc R 1 . .
    H H21B 0.8395 0.2847 1.023 0.032 Uiso calc R 1 . .
    H H21C 0.8404 0.4049 0.9708 0.032 Uiso calc R 1 . .
    N N1 0.85384(10) 0.11576(10) 0.80130(8) 0.0165(2) Uani d . 1 . .
    N N2 0.96271(10) 0.23883(9) 0.90550(8) 0.0167(2) Uani d . 1 . .
    N N3 0.69588(11) 0.01305(10) 0.87193(9) 0.0197(2) Uani d . 1 . .
    O O1 0.55957(10) 0.09075(10) 0.73122(7) 0.0289(2) Uani d . 1 . .
    Cl Cl1 1.09679(3) -0.06511(3) 0.90286(2) 0.01787(7) Uani d . 1 . .
    Pd Pd1 1 0 1 0.01239(4) Uani d S 1 . .
    H H1 0.7338(16) 0.0244(15) 0.9304(15) 0.023(4) Uiso d . 1 . .
loop_
    _atom_site_aniso_label
    _atom_site_aniso_U_11
    _atom_site_aniso_U_22
    _atom_site_aniso_U_33
    _atom_site_aniso_U_12
    _atom_site_aniso_U_13
    _atom_site_aniso_U_23
    C01 0.0188(6) 0.0141(6) 0.0136(5) 0.0012(5) 0.0077(5) -0.0003(4)
    C02 0.0312(7) 0.0195(7) 0.0146(6) 0.0054(6) 0.0068(5) 0.0044(5)
    C03 0.0368(8) 0.0166(7) 0.0163(6) 0.0037(6) 0.0091(6) 0.0055(5)
    C04 0.0233(7) 0.0188(7) 0.0146(6) -0.0007(5) 0.0056(5) -0.0040(5)
    C05 0.0229(7) 0.0169(7) 0.0188(6) -0.0006(5) 0.0053(5) -0.0006(5)
    C06 0.0210(6) 0.0232(7) 0.0164(6) -0.0015(5) 0.0058(5) 0.0010(5)
    C07 0.0175(6) 0.0260(7) 0.0143(6) -0.0009(5) 0.0029(5) -0.0015(5)
    C08 0.0288(7) 0.0270(8) 0.0209(7) 0.0035(6) 0.0055(6) 0.0021(6)
    C09 0.0346(9) 0.0270(8) 0.0303(8) 0.0060(7) 0.0034(7) -0.0040(6)
    C10 0.0276(8) 0.0436(10) 0.0253(8) 0.0059(7) 0.0029(6) -0.0146(7)
    C11 0.0251(7) 0.0485(10) 0.0155(6) 0.0039(7) 0.0054(6) -0.0040(6)
    C12 0.0212(7) 0.0320(8) 0.0164(6) 0.0010(6) 0.0048(5) 0.0016(6)
    C13 0.0239(6) 0.0110(6) 0.0149(6) -0.0006(5) 0.0068(5) 0.0015(4)
    C14 0.0256(7) 0.0125(6) 0.0211(6) -0.0006(5) 0.0119(5) 0.0004(5)
    C15 0.0229(7) 0.0150(6) 0.0240(7) -0.0004(5) 0.0097(5) 0.0008(5)
    C16 0.0261(7) 0.0132(6) 0.0190(6) -0.0010(5) 0.0069(5) 0.0008(5)
    C17 0.0275(7) 0.0134(6) 0.0176(6) -0.0003(5) 0.0104(5) -0.0006(5)
    C18 0.0247(7) 0.0117(6) 0.0172(6) -0.0001(5) 0.0093(5) 0.0024(5)
    C19 0.0301(8) 0.0236(7) 0.0284(7) -0.0035(6) 0.0179(6) -0.0049(6)
    C20 0.0275(7) 0.0265(8) 0.0233(7) -0.0030(6) 0.0064(6) -0.0053(6)
    C21 0.0248(7) 0.0190(7) 0.0211(6) 0.0023(5) 0.0106(5) 0.0006(5)
    N1 0.0216(5) 0.0157(5) 0.0122(5) 0.0019(4) 0.0066(4) 0.0005(4)
    N2 0.0233(6) 0.0131(5) 0.0135(5) 0.0010(4) 0.0071(4) 0.0018(4)
    N3 0.0208(6) 0.0233(6) 0.0130(5) 0.0001(5) 0.0045(5) 0.0008(4)
    O1 0.0297(6) 0.0383(6) 0.0134(4) 0.0082(5) 0.0029(4) -0.0008(4)
    Cl1 0.02339(15) 0.01741(15) 0.01444(13) 0.00286(12) 0.00921(11) -0.00015(11)
    Pd1 0.01673(7) 0.01039(7) 0.00985(7) 0.00060(5) 0.00504(5) 0.00040(4)
_geom_special_details
;
All s.u.'s (except the s.u. in the dihedral angle between two l.s. planes) are
estimated using the full covariance matrix. The cell s.u.'s are taken into
account individually in the estimation of s.u.'s in distances, angles and
torsion angles; correlations between s.u.'s in cell parameters are only used
when they are defined by crystal symmetry. An approximate (isotropic)
treatment of cell s.u.'s is used for estimating s.u.'s involving l.s. planes.
;
loop_
    _geom_bond_atom_site_label_1
    _geom_bond_atom_site_label_2
    _geom_bond_site_symmetry_2
    _geom_bond_distance
    _geom_bond_publ_flag
    C01 N2 . 1.3541(18) ?
    C01 N1 . 1.3548(16) ?
    C01 Pd1 . 2.0335(14) y
    C02 C03 . 1.343(2) ?
    C02 N1 . 1.3864(18) ?
    C02 H02 . 0.95 ?
    C03 N2 . 1.3882(17) ?
    C03 H03 . 0.95 ?
    C04 N1 . 1.4663(18) ?
    C04 C05 . 1.532(2) ?
    C04 H04A . 0.99 ?
    C04 H04B . 0.99 ?
    C05 N3 . 1.4512(19) ?
    C05 H05A . 0.99 ?
    C05 H05B . 0.99 ?
    C06 O1 . 1.2307(17) ?
    C06 N3 . 1.3498(19) ?
    C06 C07 . 1.496(2) ?
    C07 C08 . 1.389(2) ?
    C07 C12 . 1.3965(19) ?
    C08 C09 . 1.388(2) ?
    C08 H08 . 0.95 ?
    C09 C10 . 1.385(3) ?
    C09 H09 . 0.95 ?
    C10 C11 . 1.385(3) ?
    C10 H10 . 0.95 ?
    C11 C12 . 1.387(2) ?
    C11 H11 . 0.95 ?
    C12 H12 . 0.95 ?
    C13 C14 . 1.397(2) ?
    C13 C18 . 1.3985(19) ?
    C13 N2 . 1.4451(17) ?
    C14 C15 . 1.395(2) ?
    C14 C19 . 1.5085(19) ?
    C15 C16 . 1.396(2) ?
    C15 H15 . 0.95 ?
    C16 C17 . 1.394(2) ?
    C16 C20 . 1.510(2) ?
    C17 C18 . 1.3955(19) ?
    C17 H17 . 0.95 ?
    C18 C21 . 1.506(2) ?
    C19 H19A . 0.98 ?
    C19 H19B . 0.98 ?
    C19 H19C . 0.98 ?
    C20 H20A . 0.98 ?
    C20 H20B . 0.98 ?
    C20 H20C . 0.98 ?
    C21 H21A . 0.98 ?
    C21 H21B . 0.98 ?
    C21 H21C . 0.98 ?
    N3 H1 . 0.797(19) ?
    Cl1 Pd1 . 2.3188(6) y
    Pd1 C01 3_757 2.0335(14) ?
    Pd1 Cl1 3_757 2.3188(6) ?
loop_
    _geom_angle_atom_site_label_1
    _geom_angle_atom_site_label_2
    _geom_angle_atom_site_label_3
    _geom_angle_site_symmetry_1
    _geom_angle_site_symmetry_3
    _geom_angle
    _geom_angle_publ_flag
    N2 C01 N1 . . 104.54(11) ?
    N2 C01 Pd1 . . 128.86(10) ?
    N1 C01 Pd1 . . 126.59(10) ?
    C03 C02 N1 . . 106.89(12) ?
    C03 C02 H02 . . 126.6 ?
    N1 C02 H02 . . 126.6 ?
    C02 C03 N2 . . 106.60(13) ?
    C02 C03 H03 . . 126.7 ?
    N2 C03 H03 . . 126.7 ?
    N1 C04 C05 . . 113.17(11) ?
    N1 C04 H04A . . 108.9 ?
    C05 C04 H04A . . 108.9 ?
    N1 C04 H04B . . 108.9 ?
    C05 C04 H04B . . 108.9 ?
    H04A C04 H04B . . 107.8 ?
    N3 C05 C04 . . 114.26(12) ?
    N3 C05 H05A . . 108.7 ?
    C04 C05 H05A . . 108.7 ?
    N3 C05 H05B . . 108.7 ?
    C04 C05 H05B . . 108.7 ?
    H05A C05 H05B . . 107.6 ?
    O1 C06 N3 . . 122.72(14) ?
    O1 C06 C07 . . 121.78(13) ?
    N3 C06 C07 . . 115.50(12) ?
    C08 C07 C12 . . 119.67(14) ?
    C08 C07 C06 . . 118.15(13) ?
    C12 C07 C06 . . 122.18(14) ?
    C09 C08 C07 . . 120.36(15) ?
    C09 C08 H08 . . 119.8 ?
    C07 C08 H08 . . 119.8 ?
    C10 C09 C08 . . 119.78(16) ?
    C10 C09 H09 . . 120.1 ?
    C08 C09 H09 . . 120.1 ?
    C09 C10 C11 . . 120.16(15) ?
    C09 C10 H10 . . 119.9 ?
    C11 C10 H10 . . 119.9 ?
    C10 C11 C12 . . 120.35(15) ?
    C10 C11 H11 . . 119.8 ?
    C12 C11 H11 . . 119.8 ?
    C11 C12 C07 . . 119.66(15) ?
    C11 C12 H12 . . 120.2 ?
    C07 C12 H12 . . 120.2 ?
    C14 C13 C18 . . 122.83(12) ?
    C14 C13 N2 . . 119.03(12) ?
    C18 C13 N2 . . 118.10(12) ?
    C15 C14 C13 . . 117.61(12) ?
    C15 C14 C19 . . 121.11(13) ?
    C13 C14 C19 . . 121.28(12) ?
    C14 C15 C16 . . 121.50(14) ?
    C14 C15 H15 . . 119.3 ?
    C16 C15 H15 . . 119.3 ?
    C17 C16 C15 . . 118.74(13) ?
    C17 C16 C20 . . 120.87(13) ?
    C15 C16 C20 . . 120.39(13) ?
    C16 C17 C18 . . 121.92(13) ?
    C16 C17 H17 . . 119 ?
    C18 C17 H17 . . 119 ?
    C17 C18 C13 . . 117.17(13) ?
    C17 C18 C21 . . 121.37(12) ?
    C13 C18 C21 . . 121.42(12) ?
    C14 C19 H19A . . 109.5 ?
    C14 C19 H19B . . 109.5 ?
    H19A C19 H19B . . 109.5 ?
    C14 C19 H19C . . 109.5 ?
    H19A C19 H19C . . 109.5 ?
    H19B C19 H19C . . 109.5 ?
    C16 C20 H20A . . 109.5 ?
    C16 C20 H20B . . 109.5 ?
    H20A C20 H20B . . 109.5 ?
    C16 C20 H20C . . 109.5 ?
    H20A C20 H20C . . 109.5 ?
    H20B C20 H20C . . 109.5 ?
    C18 C21 H21A . . 109.5 ?
    C18 C21 H21B . . 109.5 ?
    H21A C21 H21B . . 109.5 ?
    C18 C21 H21C . . 109.5 ?
    H21A C21 H21C . . 109.5 ?
    H21B C21 H21C . . 109.5 ?
    C01 N1 C02 . . 110.93(12) ?
    C01 N1 C04 . . 125.88(11) ?
    C02 N1 C04 . . 123.18(11) ?
    C01 N2 C03 . . 111.05(11) ?
    C01 N2 C13 . . 125.47(11) ?
    C03 N2 C13 . . 123.48(12) ?
    C06 N3 C05 . . 122.04(12) ?
    C06 N3 H1 . . 117.2(13) ?
    C05 N3 H1 . . 117.1(13) ?
    C01 Pd1 C01 3_757 . 180 ?
    C01 Pd1 Cl1 3_757 . 92.45(4) ?
    C01 Pd1 Cl1 . . 87.55(4) y
    C01 Pd1 Cl1 3_757 3_757 87.55(4) ?
    C01 Pd1 Cl1 . 3_757 92.45(4) ?
    Cl1 Pd1 Cl1 . 3_757 180 ?
loop_
    _geom_torsion_atom_site_label_1
    _geom_torsion_atom_site_label_2
    _geom_torsion_atom_site_label_3
    _geom_torsion_atom_site_label_4
    _geom_torsion_site_symmetry_1
    _geom_torsion_site_symmetry_2
    _geom_torsion_site_symmetry_3
    _geom_torsion_site_symmetry_4
    _geom_torsion
    _geom_torsion_publ_flag
    N1 C02 C03 N2 . . . . -0.59(16) ?
    N1 C04 C05 N3 . . . . 37.27(16) ?
    O1 C06 C07 C08 . . . . -34.5(2) ?
    N3 C06 C07 C08 . . . . 144.81(14) ?
    O1 C06 C07 C12 . . . . 145.30(15) ?
    N3 C06 C07 C12 . . . . -35.44(19) ?
    C12 C07 C08 C09 . . . . 1.3(2) ?
    C06 C07 C08 C09 . . . . -178.98(14) ?
    C07 C08 C09 C10 . . . . -1.3(2) ?
    C08 C09 C10 C11 . . . . 0.1(3) ?
    C09 C10 C11 C12 . . . . 1.3(2) ?
    C10 C11 C12 C07 . . . . -1.3(2) ?
    C08 C07 C12 C11 . . . . 0.1(2) ?
    C06 C07 C12 C11 . . . . -179.70(13) ?
    C18 C13 C14 C15 . . . . 3.7(2) ?
    N2 C13 C14 C15 . . . . -178.65(12) ?
    C18 C13 C14 C19 . . . . -176.21(13) ?
    N2 C13 C14 C19 . . . . 1.47(19) ?
    C13 C14 C15 C16 . . . . 0.6(2) ?
    C19 C14 C15 C16 . . . . -179.50(13) ?
    C14 C15 C16 C17 . . . . -2.6(2) ?
    C14 C15 C16 C20 . . . . 178.11(13) ?
    C15 C16 C17 C18 . . . . 0.4(2) ?
    C20 C16 C17 C18 . . . . 179.69(13) ?
    C16 C17 C18 C13 . . . . 3.61(19) ?
    C16 C17 C18 C21 . . . . -173.97(13) ?
    C14 C13 C18 C17 . . . . -5.72(19) ?
    N2 C13 C18 C17 . . . . 176.58(11) ?
    C14 C13 C18 C21 . . . . 171.86(12) ?
    N2 C13 C18 C21 . . . . -5.84(19) ?
    N2 C01 N1 C02 . . . . -0.38(15) ?
    Pd1 C01 N1 C02 . . . . -178.84(10) ?
    N2 C01 N1 C04 . . . . 178.29(12) ?
    Pd1 C01 N1 C04 . . . . -0.18(19) ?
    C03 C02 N1 C01 . . . . 0.62(16) ?
    C03 C02 N1 C04 . . . . -178.08(13) ?
    C05 C04 N1 C01 . . . . 51.09(18) ?
    C05 C04 N1 C02 . . . . -130.40(14) ?
    N1 C01 N2 C03 . . . . 0.00(15) ?
    Pd1 C01 N2 C03 . . . . 178.42(10) ?
    N1 C01 N2 C13 . . . . 179.11(12) ?
    Pd1 C01 N2 C13 . . . . -2.47(19) ?
    C02 C03 N2 C01 . . . . 0.38(17) ?
    C02 C03 N2 C13 . . . . -178.75(13) ?
    C14 C13 N2 C01 . . . . 85.73(17) ?
    C18 C13 N2 C01 . . . . -96.48(16) ?
    C14 C13 N2 C03 . . . . -95.26(16) ?
    C18 C13 N2 C03 . . . . 82.53(17) ?
    O1 C06 N3 C05 . . . . 9.0(2) ?
    C07 C06 N3 C05 . . . . -170.29(12) ?
    C04 C05 N3 C06 . . . . 57.45(18) ?
    N2 C01 Pd1 Cl1 . . . . -106.64(12) ?
    N1 C01 Pd1 Cl1 . . . . 71.46(11) ?
    N2 C01 Pd1 Cl1 . . . 3_757 73.36(12) ?
    N1 C01 Pd1 Cl1 . . . 3_757 -108.54(11) ?
loop_
    _geom_hbond_atom_site_label_D
    _geom_hbond_atom_site_label_H
    _geom_hbond_atom_site_label_A
    _geom_hbond_site_symmetry_A
    _geom_hbond_distance_DH
    _geom_hbond_distance_HA
    _geom_hbond_distance_DA
    _geom_hbond_angle_DHA
    N3 H1 Cl1 3_757 0.797(19) 2.549(19) 3.3181(15) 162.6(17)
    C09 H09 O1 2_656 0.95 2.49 3.386(2) 156.5
    C10 H10 O1 4_566 0.95 2.44 3.201(2) 137.4
    C19 H19C Cl1 . 0.98 2.81 3.772(2) 166.9
    C21 H21B Cl1 3_757 0.98 2.78 3.567(2) 137.3
_iucr_refine_instructions_details
;
TITL 12Tsw1_0ma in P2(1)/c
CELL  0.71073  12.5940  11.7360  14.4030   90.000  113.310   90.000
ZERR     4.00   0.0050   0.0050   0.0050    0.005    0.005    0.005
LATT   1
SYMM  - X, 1/2 + Y, 1/2 - Z
SFAC  C    H    N    O    CL   PD
UNIT  84   92   12   4    4    2
MERG   2
OMIT    -4.00 180.00
eqiv $1 -x+2,-y,-z+2
eqiv $2 -x+1,+y+1/2,-z+1/2+1
eqiv $3 x,-y+1/2,+z+1/2
htab n3 cl1_$1
htab c09 o1_$2
htab c10 o1_$3
htab c19 cl1
htab c21 cl1_$1
FMAP   2
PLAN   25
SIZE     0.25   0.58   0.73
ACTA
BOND   $H
CONF
LIST   4
L.S.   4
TEMP  -173.20
WGHT    0.025200    1.206000
FVAR       0.14525
C01   1    0.934662    0.126820    0.896757    11.00000    0.01878    0.01415 =
         0.01361   -0.00031    0.00770    0.00119
C02   1    0.831451    0.219762    0.751601    11.00000    0.03120    0.01954 =
         0.01457    0.00444    0.00676    0.00537
AFIX  43
H02   2    0.777773    0.233773    0.684426    11.00000   -1.20000
AFIX   0
C03   1    0.900164    0.296925    0.816583    11.00000    0.03678    0.01662 =
         0.01631    0.00550    0.00907    0.00373
AFIX  43
H03   2    0.905013    0.375848    0.804130    11.00000   -1.20000
AFIX   0
C04   1    0.797739    0.009212    0.753655    11.00000    0.02329    0.01885 =
         0.01461   -0.00405    0.00561   -0.00073
AFIX  23
H04A  2    0.855015   -0.039264    0.741087    11.00000   -1.20000
H04B  2    0.735094    0.026923    0.687419    11.00000   -1.20000
AFIX   0
C05   1    0.746889   -0.057633    0.817778    11.00000    0.02286    0.01691 =
         0.01879   -0.00065    0.00527   -0.00062
AFIX  23
H05A  2    0.687009   -0.110264    0.773117    11.00000   -1.20000
H05B  2    0.808878   -0.104473    0.867332    11.00000   -1.20000
AFIX   0
C06   1    0.609803    0.087418    0.823877    11.00000    0.02098    0.02319 =
         0.01640    0.00103    0.00580   -0.00146
C07   1    0.579936    0.167348    0.890847    11.00000    0.01751    0.02602 =
         0.01430   -0.00147    0.00285   -0.00090
C08   1    0.546462    0.277522    0.856448    11.00000    0.02878    0.02701 =
         0.02092    0.00205    0.00548    0.00346
AFIX  43
H08   2    0.541897    0.299668    0.791533    11.00000   -1.20000
AFIX   0
C09   1    0.519647    0.355432    0.916422    11.00000    0.03457    0.02704 =
         0.03031   -0.00400    0.00340    0.00600
AFIX  43
H09   2    0.498353    0.431159    0.893222    11.00000   -1.20000
AFIX   0
C10   1    0.524040    0.322396    1.010200    11.00000    0.02762    0.04357 =
         0.02533   -0.01461    0.00290    0.00590
AFIX  43
H10   2    0.505659    0.375557    1.051340    11.00000   -1.20000
AFIX   0
C11   1    0.555172    0.212024    1.044138    11.00000    0.02506    0.04851 =
         0.01546   -0.00403    0.00538    0.00391
AFIX  43
H11   2    0.556548    0.189363    1.107925    11.00000   -1.20000
AFIX   0
C12   1    0.584350    0.134412    0.985479    11.00000    0.02123    0.03202 =
         0.01635    0.00162    0.00484    0.00104
AFIX  43
H12   2    0.607218    0.059239    1.009557    11.00000   -1.20000
AFIX   0
C13   1    1.045143    0.293178    0.995047    11.00000    0.02389    0.01102 =
         0.01493    0.00146    0.00684   -0.00057
C14   1    1.162103    0.292438    1.011435    11.00000    0.02558    0.01253 =
         0.02109    0.00039    0.01190   -0.00061
C15   1    1.239753    0.343494    1.099685    11.00000    0.02293    0.01504 =
         0.02395    0.00082    0.00972   -0.00045
AFIX  43
H15   2    1.319707    0.344790    1.112282    11.00000   -1.20000
AFIX   0
C16   1    1.202603    0.392723    1.169899    11.00000    0.02609    0.01322 =
         0.01897    0.00076    0.00688   -0.00101
C17   1    1.084619    0.394424    1.148690    11.00000    0.02753    0.01343 =
         0.01763   -0.00057    0.01042   -0.00035
AFIX  43
H17   2    1.058902    0.428229    1.196053    11.00000   -1.20000
AFIX   0
C18   1    1.003161    0.347917    1.059907    11.00000    0.02470    0.01166 =
         0.01717    0.00242    0.00935   -0.00010
C19   1    1.203174    0.238641    0.936430    11.00000    0.03014    0.02360 =
         0.02840   -0.00491    0.01789   -0.00354
AFIX 137
H19A  2    1.286080    0.253005    0.957352    11.00000   -1.50000
H19B  2    1.160805    0.271661    0.869348    11.00000   -1.50000
H19C  2    1.189319    0.156306    0.933862    11.00000   -1.50000
AFIX   0
C20   1    1.288913    0.444171    1.266296    11.00000    0.02755    0.02645 =
         0.02330   -0.00532    0.00638   -0.00300
AFIX 137
H20A  2    1.247816    0.487803    1.299788    11.00000   -1.50000
H20B  2    1.341232    0.494846    1.250347    11.00000   -1.50000
H20C  2    1.333717    0.383260    1.311324    11.00000   -1.50000
AFIX   0
C21   1    0.875351    0.360347    1.033099    11.00000    0.02478    0.01897 =
         0.02114    0.00059    0.01057    0.00229
AFIX 137
H21A  2    0.863013    0.399461    1.088123    11.00000   -1.50000
H21B  2    0.839478    0.284747    1.022958    11.00000   -1.50000
H21C  2    0.840416    0.404918    0.970775    11.00000   -1.50000
AFIX   0
N1    3    0.853838    0.115755    0.801302    11.00000    0.02157    0.01571 =
         0.01219    0.00050    0.00662    0.00188
N2    3    0.962715    0.238830    0.905497    11.00000    0.02330    0.01314 =
         0.01350    0.00182    0.00715    0.00103
N3    3    0.695875    0.013051    0.871932    11.00000    0.02080    0.02334 =
         0.01295    0.00076    0.00453    0.00013
O1    4    0.559570    0.090754    0.731215    11.00000    0.02970    0.03827 =
         0.01338   -0.00079    0.00290    0.00819
CL1   5    1.096787   -0.065111    0.902864    11.00000    0.02339    0.01741 =
         0.01444   -0.00015    0.00921    0.00286
PD1   6    1.000000    0.000000    1.000000    10.50000    0.01673    0.01039 =
         0.00985    0.00040    0.00504    0.00060
H1    2    0.733772    0.024443    0.930357    11.00000    0.02260
HKLF    4
REM  12Tsw1_0ma in P2(1)/c
REM R1 =  0.0208 for   4441 Fo > 4sig(Fo)  and  0.0235 for all   4845 data
REM    248 parameters refined using      0 restraints
END
WGHT      0.0252      1.2060
REM Highest difference peak  0.365,  deepest hole -0.426,  1-sigma level  0.053
Q1    1   1.1447  0.3947  1.1535  11.00000  0.05    0.36
Q2    1   1.0464  0.3809  1.0962  11.00000  0.05    0.36
Q3    1   1.2417  0.4200  1.2136  11.00000  0.05    0.35
Q4    1   0.5849  0.1210  0.8560  11.00000  0.05    0.35
Q5    1   1.1940  0.3382  1.0453  11.00000  0.05    0.34
Q6    1   0.5356  0.3388  0.9669  11.00000  0.05    0.32
Q7    1   0.8430  0.1637  0.7754  11.00000  0.05    0.32
Q8    1   1.0030  0.2634  0.9475  11.00000  0.05    0.31
Q9    1   1.2165  0.3780  1.1318  11.00000  0.05    0.31
Q10   1   1.1064  0.2809  1.0086  11.00000  0.05    0.31
Q11   1   0.8829  0.1183  0.8543  11.00000  0.05    0.31
Q12   1   0.6423  0.0407  0.8472  11.00000  0.05    0.30
Q13   1   0.7751 -0.0205  0.7892  11.00000  0.05    0.30
Q14   1   1.0237  0.3277  1.0282  11.00000  0.05    0.30
Q15   1   0.9243  0.2753  0.8664  11.00000  0.05    0.29
Q16   1   0.5488  0.2102  0.8647  11.00000  0.05    0.29
Q17   1   0.8523  0.2601  0.7857  11.00000  0.05    0.29
Q18   1   1.0572 -0.0450  1.0195  11.00000  0.05    0.29
Q19   1   1.0484  0.0602  1.0123  11.00000  0.05    0.29
Q20   1   0.9691  0.0765  0.9255  11.00000  0.05    0.28
Q21   1   1.1847  0.2667  0.9798  11.00000  0.05    0.27
Q22   1   0.5974  0.1563  0.9422  11.00000  0.05    0.27
Q23   1   0.5174  0.3095  0.8832  11.00000  0.05    0.26
Q24   1   0.8292  0.0648  0.7760  11.00000  0.05    0.25
Q25   1   0.5656  0.1735  1.0093  11.00000  0.05    0.25
;
data_global
_journal_date_recd_electronic     2012-07-10
_journal_date_accepted     2012-07-12
_journal_name_full     'Acta Crystallographica, Section E'
_journal_year     2012
_journal_volume     68
_journal_issue      8
_journal_page_first     m1075
_journal_page_last     m1076
_journal_paper_category     QM
_journal_paper_doi     10.1107/S1600536812031868
_journal_coeditor_code     WM2660
_publ_contact_author_name     'Stefan Warsink'
_publ_contact_author_address
;
Department of Chemistry, University of the Free State,
PO Box 339, Bloemfontein, South Africa
;
_publ_contact_author_email     '2011009426@ufs4life.ac.za'
_publ_contact_author_fax     '+27514016384'
_publ_contact_author_phone     '+27514017035'
_publ_section_title
;\
<i>trans</i>-Bis[1-(2-benzamidoethyl)-3-(2,4,6-trimethylphenyl)imidazol-2-\
ylidene]dichloridopalladium(II)
;
loop_
    _publ_author_name
    _publ_author_footnote
    _publ_author_address
    'Warsink, Stefan' .
;
Department of Chemistry, University of the Free State, PO Box 339,
Bloemfontein,
South Africa
;
    'Roodt, Andreas' .
;
Department of Chemistry, University of the Free State, PO Box 339,
Bloemfontein,
South Africa
;
