# Supplementary material for: trans-Bis[1-(2-benzamido­eth­yl)-3-(2,4,6-trimethyl­phen­yl)imidazol-2-yl­idene]dichloridopalladium(II)
Source: Acta Crystallogr Sect E Struct Rep Online. 2012 Jul 18;68(Pt 8):m1075–6. doi: 10.1107/S1600536812031868 (PMC3414134; doi:10.1107/S1600536812031868)
Supplement: Supplementary file 2 [file e-68-m1075-Isup2.hkl]

#
# h,k,l, Fc-squared, Fo-squared, sigma(Fo-squared) and status flag
#
data_I
_shelx_title ' 12Tsw1_0ma in P2(1)/c'
_shelx_refln_list_code          4
_shelx_F_calc_maximum      219.46
_exptl_crystal_F_000       872.00
_reflns_d_resolution_high  0.7494
 
loop_
 _symmetry_equiv_pos_as_xyz
 'x, y, z'
 '-x, y+1/2, -z+1/2'
 '-x, -y, -z'
 'x, -y-1/2, z-1/2'
 
_cell_length_a    12.5940
_cell_length_b    11.7360
_cell_length_c    14.4030
_cell_angle_alpha  90.000
_cell_angle_beta  113.310
_cell_angle_gamma  90.000
 
_shelx_F_squared_multiplier     1.000
 
loop_
 _refln_index_h
 _refln_index_k
 _refln_index_l
 _refln_F_squared_calc
 _refln_F_squared_meas
 _refln_F_squared_sigma
 _refln_observed_status
   1   0   0    24328.66    22923.89    296.84 o
   2   0   0    20200.95    19918.58    193.20 o
   3   0   0     1599.70     1771.76     18.62 o
   4   0   0     4444.89     4589.25     55.16 o
   5   0   0     1786.28     1915.00     31.55 o
   6   0   0      102.94       66.97      4.45 o
   7   0   0     5074.79     5221.16     64.84 o
   8   0   0      299.38      269.99      8.53 o
   9   0   0     3665.35     3436.16     47.52 o
  10   0   0     3448.50     3384.42     48.11 o
  11   0   0     2451.04     2474.97     38.93 o
  12   0   0     1263.31     1297.94     25.88 o
  13   0   0     1006.08      972.25     22.56 o
  14   0   0      366.03      387.90     21.38 o
  15   0   0      124.31      124.76     15.15 o
   1   1   0     1121.19     1186.99      7.29 o
   2   1   0      576.12      646.16      5.72 o
   3   1   0    36184.63    36139.72    293.37 o
   4   1   0     2229.34     2419.95     15.64 o
   5   1   0     1187.93     1215.35     12.12 o
   6   1   0     4332.60     4753.66     36.78 o
   7   1   0        3.08        2.08      1.51 o
   8   1   0       35.75       36.74      2.93 o
   9   1   0        8.93        3.18      2.07 o
  10   1   0        6.43       11.50      4.19 o
  11   1   0        2.48       -4.29      2.14 o
  12   1   0       24.01       15.34      3.29 o
  13   1   0       34.22       25.39      4.44 o
  14   1   0        3.14       -6.51      4.07 o
  15   1   0        3.05       -6.06      5.03 o
   0   2   0     1499.08     1476.95     14.00 o
   1   2   0     5740.29     5827.56     35.43 o
   2   2   0      217.67      261.91      2.80 o
   3   2   0    16692.74    16674.04     93.07 o
   4   2   0     2012.42     1926.65     14.51 o
   5   2   0       49.65       32.15      1.60 o
   6   2   0      456.80      400.71      6.13 o
   7   2   0     1903.49     1872.33     19.93 o
   8   2   0     3547.19     3578.29     34.22 o
   9   2   0     2582.89     2506.36     26.44 o
  10   2   0     5569.96     5461.04     50.53 o
  11   2   0     2131.74     2088.10     24.55 o
  12   2   0     1179.16     1146.44     17.08 o
  13   2   0     1012.28     1036.54     18.32 o
  14   2   0      705.47      725.61     22.92 o
  15   2   0      447.94      441.90     21.16 o
   1   3   0      702.23      729.39      6.11 o
   2   3   0     1111.24     1145.04      8.36 o
   3   3   0     6863.95     7028.40     42.26 o
   4   3   0       65.32       78.53      2.90 o
   5   3   0      889.81      924.37      9.35 o
   6   3   0      178.72      179.84      6.75 o
   7   3   0     1021.20     1025.03     13.24 o
   8   3   0       60.53       59.57      3.57 o
   9   3   0      380.62      406.01      8.43 o
  10   3   0        1.56        0.54      2.29 o
  11   3   0       21.95       17.51      3.24 o
  12   3   0       11.09        5.69      2.86 o
  13   3   0       28.81       37.11      5.67 o
  14   3   0        3.81       -3.42      4.56 o
  15   3   0       21.92       14.53      8.45 o
   0   4   0     1001.49      833.28     10.18 o
   1   4   0     7043.01     7105.95     44.14 o
   2   4   0      208.18      165.48      2.95 o
   3   4   0     7879.55     7665.21     44.86 o
   4   4   0     9796.35     9778.31     65.56 o
   5   4   0     4146.23     3954.04     32.17 o
   6   4   0     6582.54     6798.09     58.75 o
   7   4   0     2120.91     2086.45     33.75 o
   8   4   0      392.35      401.21      8.60 o
   9   4   0     1102.93     1099.61     16.43 o
  10   4   0      980.26     1041.21     16.47 o
  11   4   0     1552.69     1652.88     22.87 o
  12   4   0       66.16       81.88      6.43 o
  13   4   0      362.72      313.51     16.66 o
  14   4   0       95.45       84.71      9.10 o
   1   5   0        5.99        4.33      1.24 o
   2   5   0      645.88      684.67      7.09 o
   3   5   0      392.34      327.04      4.81 o
   4   5   0      778.53      866.09      9.70 o
   5   5   0       22.50       28.22      3.24 o
   6   5   0       79.73       78.47      4.80 o
   7   5   0       83.77       63.61      4.13 o
   8   5   0      785.62      801.12     13.37 o
   9   5   0      101.18      102.38      5.57 o
  10   5   0        4.20        7.24      2.93 o
  11   5   0       57.87       52.51      5.29 o
  12   5   0      385.11      372.21     13.83 o
  13   5   0      202.76      210.55     12.90 o
  14   5   0      805.59      756.91     24.31 o
   0   6   0      393.66      362.94      7.83 o
   1   6   0      582.07      460.32      6.66 o
   2   6   0     2347.54     2363.16     18.45 o
   3   6   0     5187.51     5069.69     36.65 o
   4   6   0     8192.32     8314.66     63.31 o
   5   6   0     3700.06     3713.41     34.25 o
   6   6   0     5882.90     5896.32     53.29 o
   7   6   0     3160.31     3202.09     34.96 o
   8   6   0     2667.97     2724.80     39.02 o
   9   6   0     1350.60     1301.20     19.26 o
  10   6   0     1051.13     1045.48     17.27 o
  11   6   0       73.24       75.01      6.20 o
  12   6   0     1001.39     1010.50     28.43 o
  13   6   0      632.28      685.76     18.23 o
  14   6   0     1062.94     1083.22     27.40 o
   1   7   0        0.01       -0.24      1.31 o
   2   7   0       22.58       16.55      1.77 o
   3   7   0       66.38       84.72      3.53 o
   4   7   0        2.57        8.81      2.46 o
   5   7   0       28.33       28.79      3.11 o
   6   7   0        3.51        7.98      3.07 o
   7   7   0       27.63       25.27      3.14 o
   8   7   0     1392.63     1443.59     19.43 o
   9   7   0     1034.28     1023.32     18.03 o
  10   7   0       22.46       29.75      4.84 o
  11   7   0      354.47      340.89     12.37 o
  12   7   0       97.42       85.77      7.53 o
  13   7   0       32.68       33.77      5.99 o
   0   8   0     2944.84     2940.53     36.61 o
   1   8   0     2975.75     3176.10     29.88 o
   2   8   0     1337.84     1416.05     14.50 o
   3   8   0     2357.96     2328.74     24.76 o
   4   8   0     3577.25     3525.02     37.83 o
   5   8   0     6237.07     6207.44     60.97 o
   6   8   0     5299.98     5255.20     62.92 o
   7   8   0     1528.05     1567.04     22.00 o
   8   8   0      366.38      369.63      9.29 o
   9   8   0      629.39      639.52     13.71 o
  10   8   0      517.78      512.15     13.38 o
  11   8   0       11.00       10.25      3.79 o
  12   8   0      100.08       91.23      7.39 o
  13   8   0      532.27      579.79     23.74 o
   1   9   0        0.70        4.61      1.92 o
   2   9   0       68.74       77.36      4.23 o
   3   9   0       40.50       34.38      3.61 o
   4   9   0      135.69      142.34      6.36 o
   5   9   0        2.44        4.85      2.73 o
   6   9   0       65.10       52.66      5.86 o
   7   9   0      501.98      496.89     11.58 o
   8   9   0      586.40      585.91     15.39 o
   9   9   0       92.31       87.09      7.27 o
  10   9   0       25.29       24.70      5.10 o
  11   9   0        9.33        4.76      4.24 o
  12   9   0      209.28      201.36     10.73 o
   0  10   0     1569.04     1496.25     36.38 o
   1  10   0     1221.79     1231.03     17.24 o
   2  10   0     1423.95     1370.35     18.01 o
   3  10   0      719.86      717.81     12.22 o
   4  10   0      483.50      490.28     12.35 o
   5  10   0     2397.76     2461.05     30.74 o
   6  10   0     2276.90     2297.42     35.30 o
   7  10   0      896.08      915.20     19.87 o
   8  10   0       17.69       18.03      4.38 o
   9  10   0      351.28      358.96     13.12 o
  10  10   0      385.07      445.76     21.29 o
  11  10   0      612.58      638.06     22.08 o
   1  11   0       25.49       23.65      3.85 o
   2  11   0      416.11      416.95     10.31 o
   3  11   0     1477.41     1454.53     34.97 o
   4  11   0      224.83      231.71      8.77 o
   5  11   0        5.34       -1.48      4.46 o
   6  11   0       40.74       33.43      6.77 o
   7  11   0       29.67       25.54      8.35 o
   8  11   0      103.65       85.34      9.72 o
   9  11   0       75.84       73.43      9.35 o
  10  11   0       10.60        0.86      6.02 o
   0  12   0      913.67      891.11     59.72 o
   1  12   0      413.96      435.27     18.96 o
   2  12   0     1171.91     1219.39     29.38 o
   3  12   0     2122.85     2122.16     41.51 o
   4  12   0     2109.94     2151.95     56.65 o
   5  12   0     1995.51     2043.99     41.30 o
   6  12   0      733.35      782.89     23.97 o
   7  12   0      520.73      556.66     27.85 o
   8  12   0      969.51      979.44     28.00 o
   9  12   0     1306.42     1341.39     54.86 o
   1  13   0       19.27       29.90      6.71 o
   2  13   0      824.84      793.40     27.91 o
   3  13   0      617.91      601.92     20.89 o
   4  13   0       12.00        8.55      5.42 o
   5  13   0       18.14        7.92      5.88 o
   6  13   0       93.25       89.02     11.63 o
   7  13   0      297.43      290.78     19.99 o
   8  13   0      849.75      880.40     31.04 o
   0  14   0     3645.56     3620.40    122.29 o
   1  14   0     1751.00     1739.77     45.55 o
   2  14   0     1433.06     1410.20     40.19 o
   3  14   0      600.76      617.85     28.10 o
   4  14   0      450.33      479.66     27.03 o
   5  14   0      214.69      210.98     17.48 o
   6  14   0      410.47      381.01     23.37 o
   1  15   0      111.47      131.60     14.70 o
   2  15   0      114.93      119.60     14.03 o
   3  15   0       31.87       27.01      8.85 o
   4  15   0       93.47      107.51     13.83 o
 -15   1   1       14.68        3.08      5.15 o
 -14   1   1      199.80      186.67     10.69 o
 -13   1   1      226.52      247.57      9.12 o
 -12   1   1      710.39      709.43     12.58 o
 -11   1   1      915.10      914.04     14.00 o
 -10   1   1     4732.74     4755.26     44.60 o
  -9   1   1     3472.52     3425.87     34.09 o
  -8   1   1     4810.64     4842.28     43.61 o
  -7   1   1     6085.22     6177.06     50.05 o
  -6   1   1      248.68      207.08      4.05 o
  -5   1   1     1915.95     1724.56     13.94 o
  -4   1   1     1224.95     1487.68     13.30 o
  -3   1   1    11124.32    11282.16     63.48 o
  -2   1   1      361.49      345.56      3.12 o
  -1   1   1    13613.00    13540.73    113.45 o
   0   1   1    15793.82    15104.44    171.79 o
   1   1   1     2860.75     3044.60     17.79 o
   2   1   1    11762.08    11816.42     83.68 o
   3   1   1    13986.93    13741.27     77.01 o
   4   1   1     6142.93     5982.40     44.49 o
   5   1   1     2409.80     2348.31     17.15 o
   6   1   1       71.61       56.54      4.93 o
   7   1   1     1418.70     1439.25     16.47 o
   8   1   1        2.27        8.42      2.56 o
   9   1   1     1043.90     1036.93     16.97 o
  10   1   1     1995.85     1985.10     23.02 o
  11   1   1     2534.38     2513.68     28.11 o
  12   1   1     2605.72     2572.92     29.40 o
  13   1   1     1337.83     1359.36     21.20 o
  14   1   1      668.22      663.67     21.48 o
  15   1   1      401.38      376.86     26.54 o
 -15   2   1        1.71        0.12      4.91 o
 -14   2   1       13.13       11.99      4.73 o
 -13   2   1        1.63       -5.02      2.98 o
 -12   2   1      108.76      110.66      6.21 o
 -11   2   1        5.80        5.09      2.49 o
 -10   2   1      156.15      165.45      6.09 o
  -9   2   1      535.49      540.24      9.43 o
  -8   2   1      693.31      716.78     10.66 o
  -7   2   1     2158.83     2181.58     21.03 o
  -6   2   1      654.73      830.75      9.44 o
  -5   2   1      342.99      355.31      4.41 o
  -4   2   1     1088.88     1108.39      8.57 o
  -3   2   1     4421.53     4764.44     28.83 o
  -2   2   1     1271.63     1398.88      9.49 o
  -1   2   1     4235.48     4482.45     29.55 o
   0   2   1    11900.17    12458.35     77.75 o
   1   2   1     3521.38     3634.95     21.44 o
   2   2   1        8.55       24.36      0.99 o
   3   2   1     3245.58     3229.04     20.05 o
   4   2   1      147.97      125.22      2.40 o
   5   2   1     4454.02     4814.10     34.29 o
   6   2   1      776.25      869.69     10.62 o
   7   2   1        3.95        2.81      1.44 o
   8   2   1      115.10       95.59      4.35 o
   9   2   1     1722.77     1763.19     20.63 o
  10   2   1        3.16        6.94      3.05 o
  11   2   1      676.64      640.56     11.80 o
  12   2   1        0.54       -3.33      2.72 o
  13   2   1      190.58      209.83      9.94 o
  14   2   1      648.94      714.52     31.13 o
 -15   3   1      145.95      155.53     12.31 o
 -14   3   1      243.42      274.36     13.93 o
 -13   3   1     1514.56     1451.63     24.26 o
 -12   3   1      869.14      852.67     16.98 o
 -11   3   1     2903.69     2893.09     38.19 o
 -10   3   1     2290.47     2351.46     27.82 o
  -9   3   1     2376.70     2375.10     27.23 o
  -8   3   1     2500.02     2357.06     26.34 o
  -7   3   1     2577.61     2473.57     36.39 o
  -6   3   1     7695.26     8048.45     67.47 o
  -5   3   1     1379.88     1368.67     12.51 o
  -4   3   1     8620.60     8708.78     51.91 o
  -3   3   1      236.37      205.05      2.72 o
  -2   3   1     5131.87     5098.14     31.83 o
  -1   3   1    23020.19    23160.93    137.38 o
   0   3   1    32913.04    32870.41    378.98 o
   1   3   1     9212.11     9475.05     57.47 o
   2   3   1     6389.36     6229.73     37.43 o
   3   3   1     8037.39     7929.46     46.05 o
   4   3   1     9175.58     9499.68     58.82 o
   5   3   1        7.05       23.50      2.60 o
   6   3   1     5524.34     5622.02     46.38 o
   7   3   1     1373.89     1177.54     14.71 o
   8   3   1     8347.50     8521.29     73.22 o
   9   3   1     2318.89     2263.22     25.03 o
  10   3   1     1977.99     1922.79     22.92 o
  11   3   1      870.65      879.15     14.33 o
  12   3   1      700.64      694.23     13.14 o
  13   3   1     1244.12     1214.59     22.02 o
  14   3   1      119.62      143.93     14.26 o
 -15   4   1        0.33      -10.42      5.21 o
 -14   4   1       17.70       16.44      5.64 o
 -13   4   1       54.83       49.92      5.86 o
 -12   4   1      813.06      798.86     16.59 o
 -11   4   1      795.23      772.86     14.13 o
 -10   4   1      236.35      252.72      7.68 o
  -9   4   1      187.49      193.89      6.58 o
  -8   4   1      825.18      885.48     13.54 o
  -7   4   1     1494.99     1456.82     17.19 o
  -6   4   1     1031.70     1040.28     13.15 o
  -5   4   1      190.87      184.50      4.06 o
  -4   4   1      511.04      532.85      5.77 o
  -3   4   1      962.50      927.06      8.38 o
  -2   4   1      397.44      392.02      4.53 o
  -1   4   1     3461.57     3577.73     23.60 o
   0   4   1      264.97      300.88      3.86 o
   1   4   1     1722.85     1881.73     13.56 o
   2   4   1     2501.06     2671.37     18.68 o
   3   4   1     1412.91     1355.72     11.21 o
   4   4   1      683.11      679.39      7.77 o
   5   4   1      196.67      243.84      4.96 o
   6   4   1      347.65      443.23      7.53 o
   7   4   1      191.87      205.04      5.69 o
   8   4   1     3679.85     3625.31     35.63 o
   9   4   1      386.70      367.64      9.34 o
  10   4   1      265.66      285.78      9.22 o
  11   4   1      624.70      559.93     11.40 o
  12   4   1      234.50      206.84      9.47 o
  13   4   1      311.76      273.10     18.53 o
  14   4   1      145.47      159.66     13.80 o
 -14   5   1      804.55      910.77     24.34 o
 -13   5   1      808.94      860.81     19.97 o
 -12   5   1      635.30      617.69     14.78 o
 -11   5   1     1897.88     1850.91     27.47 o
 -10   5   1     1248.44     1220.03     18.31 o
  -9   5   1      806.17      818.80     13.82 o
  -8   5   1      658.65      619.63     11.26 o
  -7   5   1     4138.96     4249.89     40.08 o
  -6   5   1     6002.57     6158.68     54.22 o
  -5   5   1     2999.98     3013.23     25.94 o
  -4   5   1    10096.59     9739.83     71.83 o
  -3   5   1     1255.84     1128.18     10.59 o
  -2   5   1     6139.02     5943.36     38.17 o
  -1   5   1     2788.66     2677.92     18.92 o
   0   5   1     1503.08     1353.07     11.08 o
   1   5   1      722.39      597.44      6.30 o
   2   5   1      192.69      159.82      3.15 o
   3   5   1    11037.58    11736.28     78.23 o
   4   5   1     2706.52     2594.29     22.07 o
   5   5   1     4650.71     4483.64     41.10 o
   6   5   1     1170.70     1017.24     16.69 o
   7   5   1     2036.94     2042.35     22.90 o
   8   5   1     1640.77     1656.93     20.24 o
   9   5   1     5294.16     5179.41     52.69 o
  10   5   1     1854.35     1763.69     23.93 o
  11   5   1      255.35      253.78     10.07 o
  12   5   1      186.32      181.27     10.11 o
  13   5   1      224.70      256.11     12.08 o
  14   5   1     1015.47     1027.57     46.24 o
 -14   6   1       36.19       33.40      7.05 o
 -13   6   1       49.40       58.61      6.76 o
 -12   6   1      284.88      296.51     10.76 o
 -11   6   1      233.92      225.52      9.60 o
 -10   6   1        1.46        0.16      2.43 o
  -9   6   1      690.85      688.83     12.88 o
  -8   6   1       85.71       79.86      4.50 o
  -7   6   1        2.01        1.61      1.92 o
  -6   6   1     2363.55     2422.54     24.29 o
  -5   6   1      575.65      630.32      9.38 o
  -4   6   1      105.78      104.14      3.96 o
  -3   6   1        6.19        5.73      2.20 o
  -2   6   1     2469.59     2544.92     22.17 o
  -1   6   1     1069.79     1040.78     10.25 o
   0   6   1     2492.27     2711.19     22.68 o
   1   6   1      239.16      283.97      4.77 o
   2   6   1        3.25        6.95      1.20 o
   3   6   1     1893.20     1963.23     17.09 o
   4   6   1     1390.66     1448.58     16.22 o
   5   6   1       13.51       21.42      3.74 o
   6   6   1      208.99      239.10      7.04 o
   7   6   1      131.04      132.61      6.31 o
   8   6   1       56.55       52.64      4.45 o
   9   6   1      168.45      155.24      7.19 o
  10   6   1       24.77       18.69      3.53 o
  11   6   1        0.05        2.88      3.55 o
  12   6   1        0.33        0.53      3.65 o
  13   6   1        0.04       -0.19      4.31 o
 -14   7   1     1050.62     1110.51     34.64 o
 -13   7   1      323.33      360.75     15.10 o
 -12   7   1     1131.77     1121.38     24.27 o
 -11   7   1      607.25      613.49     13.77 o
 -10   7   1      217.92      242.04      9.09 o
  -9   7   1      401.41      388.22     11.31 o
  -8   7   1       88.60       90.41      4.99 o
  -7   7   1     2179.59     2109.45     24.31 o
  -6   7   1     1566.11     1504.62     19.92 o
  -5   7   1     4469.45     4331.68     41.08 o
  -4   7   1     5353.49     5254.57     61.92 o
  -3   7   1     7166.59     7062.93     61.57 o
  -2   7   1     5163.54     5130.01     40.93 o
  -1   7   1     3149.94     3135.13     27.22 o
   0   7   1      983.73      985.71     14.92 o
   1   7   1      426.37      370.71      6.25 o
   2   7   1      343.96      320.13      5.30 o
   3   7   1     1430.56     1314.20     14.94 o
   4   7   1      568.61      509.19      9.37 o
   5   7   1     4249.31     4237.17     40.94 o
   6   7   1     5684.63     5590.26     52.02 o
   7   7   1     3345.72     3451.20     38.23 o
   8   7   1      671.26      696.18     13.58 o
   9   7   1     1071.34     1071.50     17.78 o
  10   7   1      148.70      154.43     11.22 o
  11   7   1        2.39        1.75      3.94 o
  12   7   1      251.89      252.34     12.01 o
  13   7   1      771.18      848.97     21.20 o
 -13   8   1        0.02       -7.45      4.48 o
 -12   8   1        3.40        8.41      4.07 o
 -11   8   1       20.60       21.08      4.81 o
 -10   8   1       32.34       29.48      4.15 o
  -9   8   1      544.29      563.59     12.65 o
  -8   8   1       24.59       23.18      3.51 o
  -7   8   1      220.25      238.78      7.90 o
  -6   8   1       34.66       31.33      4.45 o
  -5   8   1      252.66      255.73      9.99 o
  -4   8   1      329.66      343.81      7.68 o
  -3   8   1     1364.05     1435.38     17.85 o
  -2   8   1      334.65      398.54      7.45 o
  -1   8   1        2.48        2.56      1.55 o
   0   8   1       71.39       83.19      4.20 o
   1   8   1       14.31       17.27      2.08 o
   2   8   1      699.35      709.04     11.57 o
   3   8   1       31.19       33.87      2.65 o
   4   8   1       19.39       20.17      2.99 o
   5   8   1      130.84      136.95      6.43 o
   6   8   1       78.65       72.08      4.76 o
   7   8   1       47.34       41.81      4.03 o
   8   8   1        0.60       -1.92      2.61 o
   9   8   1        7.46        4.84      3.35 o
  10   8   1      218.26      187.77      9.45 o
  11   8   1        9.53        8.71      3.88 o
  12   8   1        0.44       -0.31      3.94 o
 -12   9   1      195.81      231.07     14.86 o
 -11   9   1      354.01      374.30     13.29 o
 -10   9   1      325.83      339.48     12.46 o
  -9   9   1      513.86      507.93     14.34 o
  -8   9   1     2199.75     2252.81     32.05 o
  -7   9   1     2133.30     2134.03     30.20 o
  -6   9   1     2914.32     2984.05     46.40 o
  -5   9   1     2018.17     2046.76     25.82 o
  -4   9   1     6832.33     6823.48     66.17 o
  -3   9   1     3941.85     3805.89     38.03 o
  -2   9   1     3913.22     3857.60     36.93 o
  -1   9   1     2551.24     2470.04     26.98 o
   0   9   1     1195.27     1163.92     15.86 o
   1   9   1       65.24       54.33      3.24 o
   2   9   1      628.49      680.47     10.43 o
   3   9   1     2605.07     2630.78     31.11 o
   4   9   1     3485.12     3469.78     43.08 o
   5   9   1     4499.04     4384.43     46.88 o
   6   9   1     4248.44     4303.54     46.77 o
   7   9   1     1318.37     1424.87     24.91 o
   8   9   1      732.69      797.52     17.03 o
   9   9   1      874.80      890.99     18.56 o
  10   9   1      469.91      480.07     13.76 o
  11   9   1       71.28       68.48      6.76 o
  12   9   1      383.82      367.39     18.40 o
 -12  10   1      297.69      255.60     18.98 o
 -11  10   1      108.55      112.20     11.11 o
 -10  10   1       80.07       78.52      9.35 o
  -9  10   1      111.15      121.59     10.66 o
  -8  10   1      504.18      495.44     14.04 o
  -7  10   1     1152.19     1179.48     20.93 o
  -6  10   1       48.27       53.48      5.69 o
  -5  10   1      246.01      223.31      8.58 o
  -4  10   1       97.74      101.64      6.04 o
  -3  10   1        1.05        2.24      2.11 o
  -2  10   1        8.71        8.75      2.66 o
  -1  10   1     1571.32     1516.71     38.19 o
   0  10   1      609.17      588.54     12.58 o
   1  10   1      989.07      967.83     15.24 o
   2  10   1      498.23      470.17      9.88 o
   3  10   1      285.41      287.09      8.00 o
   4  10   1       65.47       81.65      5.69 o
   5  10   1       20.21       17.94      3.85 o
   6  10   1       97.24       85.21      9.14 o
   7  10   1      153.53      144.17      9.06 o
   8  10   1      254.46      250.14     12.26 o
   9  10   1       12.70        9.90      4.63 o
  10  10   1        8.64        3.39      4.63 o
  11  10   1       44.49       40.10      8.65 o
 -11  11   1     1167.30     1211.27     32.18 o
 -10  11   1      803.49      869.88     26.27 o
  -9  11   1      535.98      589.54     20.87 o
  -8  11   1     1152.37     1161.25     29.49 o
  -7  11   1     1870.83     1933.52     39.54 o
  -6  11   1     1255.75     1271.23     30.32 o
  -5  11   1     1586.74     1610.62     34.04 o
  -4  11   1      630.88      646.87     18.00 o
  -3  11   1     1820.90     1826.82     32.06 o
  -2  11   1      264.77      265.49     12.51 o
  -1  11   1     1402.36     1451.70     24.68 o
   0  11   1     1109.10     1111.28     22.99 o
   1  11   1      727.19      764.66     14.16 o
   2  11   1     3105.86     3093.12     35.88 o
   3  11   1     1130.94     1182.80     23.16 o
   4  11   1     2057.29     2053.46     32.75 o
   5  11   1      788.48      806.76     22.52 o
   6  11   1     2734.04     2773.12     47.04 o
   7  11   1     1562.72     1543.50     34.42 o
   8  11   1     1686.69     1678.26     55.55 o
   9  11   1     1203.14     1266.48     58.31 o
  10  11   1      478.11      496.61     22.25 o
 -10  12   1       91.88       99.21     12.81 o
  -9  12   1       23.87       20.01      7.37 o
  -8  12   1       55.08       51.94      8.75 o
  -7  12   1      414.46      425.65     19.03 o
  -6  12   1      152.57      136.49     11.55 o
  -5  12   1       16.28       27.38      6.43 o
  -4  12   1       26.22       21.49      5.95 o
  -3  12   1       21.99       25.33      5.95 o
  -2  12   1      113.85      110.65      9.92 o
  -1  12   1        0.15        1.86      4.72 o
   0  12   1      567.66      546.06     18.43 o
   1  12   1        1.57        3.06      3.77 o
   2  12   1       60.66       41.40      7.07 o
   3  12   1      910.73      840.79     24.01 o
   4  12   1      409.86      415.80     25.76 o
   5  12   1      282.84      273.28     15.55 o
   6  12   1      200.58      209.09     14.33 o
   7  12   1       11.89       14.53      7.36 o
   8  12   1        6.96        6.08      6.63 o
   9  12   1      160.30      188.55     16.14 o
  -8  13   1      346.07      369.13     22.50 o
  -7  13   1      511.37      559.74     28.38 o
  -6  13   1      791.86      768.25     24.59 o
  -5  13   1      602.11      617.71     21.68 o
  -4  13   1      258.79      246.86     15.55 o
  -3  13   1      819.60      778.01     24.02 o
  -2  13   1      809.08      824.59     24.82 o
  -1  13   1     2032.08     1989.63     46.75 o
   0  13   1     1847.37     1787.72     52.77 o
   1  13   1     1474.97     1427.96     33.51 o
   2  13   1     1298.30     1301.50     61.16 o
   3  13   1     1049.21     1107.53     33.51 o
   4  13   1      505.25      545.27     23.34 o
   5  13   1      603.50      594.69     24.42 o
   6  13   1      110.47      110.08     12.79 o
   7  13   1      162.99      168.20     15.84 o
   8  13   1      134.97      126.32     14.38 o
  -7  14   1        0.42        5.88      7.59 o
  -6  14   1      124.96      144.18     15.21 o
  -5  14   1       10.50        6.00      6.65 o
  -4  14   1        2.38       -4.55      5.26 o
  -3  14   1      129.88      132.24     12.21 o
  -2  14   1      116.77       96.47     10.71 o
  -1  14   1       27.92       23.72      6.85 o
   0  14   1      486.94      465.43     23.05 o
   1  14   1        2.97        6.60      6.71 o
   2  14   1      205.70      218.78     17.51 o
   3  14   1      155.60      150.11     14.87 o
   4  14   1        1.26       -0.73      6.26 o
   5  14   1       39.55       30.85      9.14 o
   6  14   1       84.71       64.87     11.38 o
  -4  15   1      256.52      266.09     20.12 o
  -3  15   1      102.16       87.87     18.25 o
  -2  15   1      674.27      676.90     27.96 o
  -1  15   1      927.71      955.00     33.62 o
   0  15   1     1225.66     1295.13     39.83 o
   1  15   1      892.44      903.52     39.01 o
   2  15   1      925.11      920.18     33.13 o
   3  15   1     1822.26     1842.22     48.86 o
 -16   0   2      353.63      370.19     41.24 o
 -15   0   2      342.92      367.46     29.62 o
 -14   0   2      223.21      221.22     18.73 o
 -13   0   2      350.21      286.61     18.56 o
 -12   0   2       78.90       78.98      7.10 o
 -11   0   2      241.93      241.10      9.94 o
 -10   0   2     2051.91     2104.87     33.17 o
  -9   0   2     4007.45     4161.78     54.98 o
  -8   0   2     9607.65     9539.31    100.59 o
  -7   0   2     6098.78     6270.21     67.67 o
  -6   0   2     9123.58     9785.84    100.65 o
  -5   0   2    13578.88    14079.97    123.04 o
  -4   0   2     8783.79     8609.49     86.23 o
  -3   0   2     8072.53     8189.23     80.64 o
  -2   0   2    28083.87    27073.00    525.35 o
  -1   0   2    38683.66    38197.18    423.29 o
   0   0   2    13120.00    12962.99    117.43 o
   1   0   2      664.01      634.60      7.27 o
   2   0   2    48163.83    45875.80    383.96 o
   3   0   2     5100.06     4714.34     51.97 o
   4   0   2     6049.18     5990.47     64.90 o
   5   0   2      269.36      226.46      5.97 o
   6   0   2     1395.52     1292.73     18.99 o
   7   0   2      334.35      264.87     10.74 o
   8   0   2      689.98      646.34     14.65 o
   9   0   2      958.79      973.59     19.73 o
  10   0   2     1357.17     1287.78     29.21 o
  11   0   2      994.54      985.16     32.22 o
  12   0   2     3639.38     3760.45     55.50 o
  13   0   2      557.61      574.62     20.03 o
  14   0   2      552.31      528.54     25.83 o
 -15   1   2        0.87        5.73      5.67 o
 -14   1   2      156.69      148.01     11.18 o
 -13   1   2       71.63       48.26      5.88 o
 -12   1   2      196.67      158.30     10.89 o
 -11   1   2      788.40      720.51     12.90 o
 -10   1   2      180.43      147.91      5.72 o
  -9   1   2      490.36      512.58      9.01 o
  -8   1   2        3.71       -0.89      1.52 o
  -7   1   2      424.57      485.72      6.90 o
  -6   1   2     1402.03     1442.86     14.28 o
  -5   1   2      258.19      291.94      3.61 o
  -4   1   2      648.18      660.41      6.40 o
  -3   1   2      490.47      514.82      5.95 o
  -2   1   2    12399.84    12582.86     78.55 o
  -1   1   2        4.52        3.26      0.57 o
   0   1   2     1425.82     1441.17      9.18 o
   1   1   2     3510.37     3646.78     22.05 o
   2   1   2       25.23       16.96      1.46 o
   3   1   2      291.37      298.29      3.63 o
   4   1   2      170.06      136.84      2.64 o
   5   1   2     1238.31     1306.85     13.13 o
   6   1   2       93.40      125.81      5.41 o
   7   1   2       64.50       55.86      3.27 o
   8   1   2      929.29      948.92     14.15 o
   9   1   2      476.59      465.15     11.39 o
  10   1   2       21.55       16.18      2.89 o
  11   1   2       21.91       20.33      3.29 o
  12   1   2      107.31      115.71      9.02 o
  13   1   2       19.42       29.95      4.89 o
  14   1   2       63.07       57.35      7.97 o
 -15   2   2      167.67      171.98     12.60 o
 -14   2   2      180.95      182.26     10.63 o
 -13   2   2      347.34      359.68     12.36 o
 -12   2   2      956.31      928.41     15.72 o
 -11   2   2     1954.84     1881.59     23.96 o
 -10   2   2     2189.44     2148.47     25.54 o
  -9   2   2     2177.98     2184.87     25.04 o
  -8   2   2     6812.53     6839.59     59.11 o
  -7   2   2     4044.18     4010.82     34.16 o
  -6   2   2     4115.92     4078.04     32.17 o
  -5   2   2       85.10       43.55      1.64 o
  -4   2   2        3.15        5.15      0.86 o
  -3   2   2        2.80       11.67      0.85 o
  -2   2   2     2243.92     2165.94     14.65 o
  -1   2   2    12086.39    12092.19     69.13 o
   0   2   2     1938.90     2109.63     12.46 o
   1   2   2     7190.93     7367.84     43.44 o
   2   2   2    14719.63    14518.64     85.74 o
   3   2   2    21200.64    21098.04    156.61 o
   4   2   2     1601.34     1347.97     11.47 o
   5   2   2     3082.99     2964.22     25.11 o
   6   2   2     1521.56     1511.95     15.96 o
   7   2   2      801.12      810.74     11.53 o
   8   2   2     1753.48     1695.73     19.66 o
   9   2   2     2201.69     2173.14     24.29 o
  10   2   2     2079.50     1947.59     23.15 o
  11   2   2     1545.53     1514.79     20.15 o
  12   2   2     3125.03     3092.28     41.47 o
  13   2   2     1755.27     1792.64     30.91 o
  14   2   2      547.34      596.20     19.53 o
 -15   3   2       65.85       61.34      8.47 o
 -14   3   2      296.79      281.87     12.61 o
 -13   3   2        0.11       -1.16      3.05 o
 -12   3   2       87.95       98.44      7.57 o
 -11   3   2     1048.38     1000.37     15.99 o
 -10   3   2       61.65       56.19      5.68 o
  -9   3   2      305.38      327.40      8.63 o
  -8   3   2       78.39       78.00      3.93 o
  -7   3   2     1155.22     1279.42     15.08 o
  -6   3   2     1268.35     1251.74     16.42 o
  -5   3   2     1043.79     1036.05      9.99 o
  -4   3   2      933.71      989.68      8.00 o
  -3   3   2     1707.10     1735.27     12.92 o
  -2   3   2     6686.71     7188.29     45.48 o
  -1   3   2    25402.92    26237.71    162.33 o
   0   3   2     9861.04    10452.94     58.67 o
   1   3   2      149.40      131.97      2.48 o
   2   3   2     2174.61     2351.90     15.34 o
   3   3   2       13.76       25.76      1.65 o
   4   3   2      731.07      644.19      7.37 o
   5   3   2      235.54      218.33      4.57 o
   6   3   2     1433.12     1445.50     15.71 o
   7   3   2      144.80      141.88      5.05 o
   8   3   2        1.51        3.88      2.07 o
   9   3   2     1972.38     1952.37     22.73 o
  10   3   2      728.40      701.63     12.29 o
  11   3   2      308.30      290.43      8.82 o
  12   3   2        0.34       -5.74      2.87 o
  13   3   2      360.42      352.23     13.31 o
  14   3   2       57.06       44.45      7.58 o
 -15   4   2       58.19       59.03      8.31 o
 -14   4   2     1044.47     1050.70     23.16 o
 -13   4   2      953.05      952.76     18.98 o
 -12   4   2     1033.11     1027.11     19.16 o
 -11   4   2     1749.74     1787.94     23.69 o
 -10   4   2     1045.45     1011.27     19.89 o
  -9   4   2     2108.34     2142.93     25.36 o
  -8   4   2     1834.11     1814.00     20.52 o
  -7   4   2     4580.41     4534.72     41.36 o
  -6   4   2      924.20      883.21     10.59 o
  -5   4   2     3513.90     3486.90     27.14 o
  -4   4   2     8213.36     8288.23     57.97 o
  -3   4   2     5032.05     4886.17     32.57 o
  -2   4   2     2242.28     2075.54     16.93 o
  -1   4   2     1721.17     1578.55     11.82 o
   0   4   2     3774.58     3593.38     25.53 o
   1   4   2    11155.89    11493.56     86.66 o
   2   4   2     8400.59     8297.26     48.40 o
   3   4   2     5380.71     5361.95     34.97 o
   4   4   2      564.47      429.39      6.50 o
   5   4   2     4183.10     4285.31     36.78 o
   6   4   2     4873.22     5027.02     42.78 o
   7   4   2     1190.28     1139.55     15.94 o
   8   4   2      380.33      422.25      9.31 o
   9   4   2      661.57      634.51     11.33 o
  10   4   2      135.08      154.80      7.32 o
  11   4   2      452.40      452.77     10.99 o
  12   4   2      138.06      150.68      8.37 o
  13   4   2      733.41      720.90     18.68 o
  14   4   2      232.01      243.31     17.21 o
 -15   5   2       46.26       47.12      7.97 o
 -14   5   2      140.17      128.56     10.52 o
 -13   5   2        5.64        7.10      4.55 o
 -12   5   2      802.93      806.32     16.98 o
 -11   5   2       72.54       74.81      5.84 o
 -10   5   2       69.86       72.45      4.79 o
  -9   5   2       36.82       32.76      3.36 o
  -8   5   2       13.53       12.62      2.30 o
  -7   5   2      809.57      793.57     11.06 o
  -6   5   2     1877.22     1858.54     17.97 o
  -5   5   2     1216.88     1250.89     13.63 o
  -4   5   2        2.81        7.12      1.59 o
  -3   5   2     2218.70     2507.08     24.26 o
  -2   5   2      916.65      888.72     10.79 o
  -1   5   2        0.42        3.72      1.49 o
   0   5   2       76.15       59.46      2.22 o
   1   5   2       32.63       20.10      1.61 o
   2   5   2      173.80      177.96      3.69 o
   3   5   2       32.07       27.90      2.41 o
   4   5   2     5520.15     5860.99     45.99 o
   5   5   2     1522.54     1544.38     16.86 o
   6   5   2      751.40      810.94     14.45 o
   7   5   2       27.33       40.90      3.40 o
   8   5   2        7.87        6.78      2.47 o
   9   5   2        0.29       -1.55      2.36 o
  10   5   2      101.28      104.49      6.10 o
  11   5   2      200.64      205.36      8.61 o
  12   5   2      128.66      116.47      8.45 o
  13   5   2       51.86       60.12      7.86 o
 -14   6   2     1172.39     1255.65     33.11 o
 -13   6   2     2041.22     2161.82     39.85 o
 -12   6   2     1658.16     1736.77     25.52 o
 -11   6   2      950.24      987.72     17.40 o
 -10   6   2      902.46      905.02     15.96 o
  -9   6   2      102.75      102.40      5.11 o
  -8   6   2      861.26      885.49     16.33 o
  -7   6   2     2994.56     3031.07     29.12 o
  -6   6   2      634.42      611.45      9.31 o
  -5   6   2     3644.62     3661.57     32.46 o
  -4   6   2     5470.10     5277.64     44.40 o
  -3   6   2     3274.99     3200.58     28.61 o
  -2   6   2     7373.95     6933.52     56.42 o
  -1   6   2     3001.48     2740.81     22.35 o
   0   6   2     9988.68    10715.34     87.55 o
   1   6   2        7.85        5.36      1.75 o
   2   6   2     5499.30     5915.73     44.06 o
   3   6   2     1951.84     2014.02     18.32 o
   4   6   2     2660.69     2673.51     27.34 o
   5   6   2     2104.45     2028.83     22.61 o
   6   6   2     4799.04     4782.05     48.36 o
   7   6   2     5977.89     5979.12     59.04 o
   8   6   2     3990.81     4029.32     43.39 o
   9   6   2     2773.65     2763.36     35.70 o
  10   6   2      293.85      307.92     10.00 o
  11   6   2      617.13      612.36     16.28 o
  12   6   2      560.27      514.59     15.64 o
  13   6   2      467.91      464.39     21.10 o
 -14   7   2       48.95       47.78      7.80 o
 -13   7   2        5.20        5.89      4.81 o
 -12   7   2       32.86       39.98      5.01 o
 -11   7   2        4.38        0.33      3.11 o
 -10   7   2      352.70      357.24      9.91 o
  -9   7   2        8.69        5.40      2.81 o
  -8   7   2      266.10      245.41      7.47 o
  -7   7   2       15.16       23.76      2.80 o
  -6   7   2      504.37      542.70      8.96 o
  -5   7   2       25.31       26.83      2.78 o
  -4   7   2      144.18      181.84      6.32 o
  -3   7   2       38.52       63.44      2.97 o
  -2   7   2       29.98       26.55      2.20 o
  -1   7   2      934.71     1052.98     13.45 o
   0   7   2      348.43      377.35      6.22 o
   1   7   2       50.33       61.73      2.97 o
   2   7   2      452.25      458.67      7.39 o
   3   7   2        1.64        4.53      1.63 o
   4   7   2      424.16      466.66      8.50 o
   5   7   2       11.96       16.20      2.57 o
   6   7   2      488.38      490.34     10.76 o
   7   7   2        0.01        1.12      2.60 o
   8   7   2      129.72      129.69      7.22 o
   9   7   2       91.45       96.95      6.60 o
  10   7   2       44.43       33.33      5.37 o
  11   7   2        0.14        0.77      5.53 o
  12   7   2        0.05       -5.04      4.26 o
  13   7   2       17.18       11.38     10.43 o
 -13   8   2      650.65      670.76     21.62 o
 -12   8   2      748.43      817.50     19.74 o
 -11   8   2     1187.25     1176.49     21.91 o
 -10   8   2      594.77      594.37     14.27 o
  -9   8   2      286.03      267.34      9.54 o
  -8   8   2      594.66      607.66     13.45 o
  -7   8   2     2899.94     2879.60     36.16 o
  -6   8   2      387.83      413.83     10.03 o
  -5   8   2     3305.79     3409.43     34.29 o
  -4   8   2     8317.99     8405.65     72.90 o
  -3   8   2    11689.45    11975.99    100.14 o
  -2   8   2     6643.39     6621.24     54.24 o
  -1   8   2     3924.92     3891.74     32.93 o
   0   8   2     2026.96     1955.96     19.19 o
   1   8   2      230.01      180.18      4.80 o
   2   8   2      198.35      174.26      5.53 o
   3   8   2      797.31      815.70     11.21 o
   4   8   2      587.68      575.85     10.68 o
   5   8   2     1069.72     1093.13     16.11 o
   6   8   2     1589.24     1572.12     20.76 o
   7   8   2     1961.73     2027.17     26.87 o
   8   8   2     2882.45     2872.96     34.94 o
   9   8   2     1771.90     1819.04     31.00 o
  10   8   2     1297.04     1325.27     29.81 o
  11   8   2      228.71      240.87     11.91 o
  12   8   2      433.30      443.17     18.94 o
 -13   9   2        0.68        0.42      7.56 o
 -12   9   2        3.88        4.24      6.98 o
 -11   9   2       78.20       89.89      9.64 o
 -10   9   2        1.01        0.07      3.46 o
  -9   9   2       51.16       46.81      5.13 o
  -8   9   2     1258.60     1232.81     21.13 o
  -7   9   2      149.62      136.63      6.74 o
  -6   9   2        2.47        4.86      2.64 o
  -5   9   2      441.34      408.74      9.01 o
  -4   9   2       10.73       10.50      2.26 o
  -3   9   2     1054.79     1058.99     14.56 o
  -2   9   2      203.27      198.55      7.85 o
  -1   9   2       20.59       23.83      2.01 o
   0   9   2      907.33      895.00     13.25 o
   1   9   2      291.22      291.25      6.27 o
   2   9   2       43.73       34.91      3.46 o
   3   9   2      326.44      337.60      8.45 o
   4   9   2        0.42        4.83      2.55 o
   5   9   2      211.02      202.31     11.00 o
   6   9   2       60.31       61.12      6.67 o
   7   9   2       86.55       90.98      6.36 o
   8   9   2        6.79        5.79      3.81 o
   9   9   2        4.61        2.39      3.80 o
  10   9   2       33.60       17.65      4.94 o
  11   9   2        1.77        0.04      4.18 o
 -12  10   2      911.85      910.61     31.06 o
 -11  10   2     1308.16     1327.16     32.56 o
 -10  10   2        7.80        8.17      5.78 o
  -9  10   2      222.00      223.14     14.12 o
  -8  10   2      185.08      183.66     11.22 o
  -7  10   2      707.40      715.40     18.86 o
  -6  10   2     1038.28     1042.39     22.79 o
  -5  10   2      101.20      102.80      5.55 o
  -4  10   2     3689.30     3628.60     43.13 o
  -3  10   2     5069.40     5120.42     47.60 o
  -2  10   2     3593.23     3573.38     47.73 o
  -1  10   2     2969.12     2923.20     35.59 o
   0  10   2      154.07      154.45      6.71 o
   1  10   2      317.04      338.18      9.97 o
   2  10   2       68.98       56.29      4.26 o
   3  10   2     1302.29     1316.30     19.97 o
   4  10   2     1436.49     1411.20     23.15 o
   5  10   2     2063.77     2024.53     29.67 o
   6  10   2     2195.23     2306.26     34.87 o
   7  10   2     2261.72     2347.79     37.46 o
   8  10   2     1728.33     1830.27     32.18 o
   9  10   2     1146.31     1189.80     27.23 o
  10  10   2      221.01      255.57     12.39 o
  11  10   2       68.43       76.31     10.92 o
 -11  11   2      101.65      124.22     14.47 o
 -10  11   2        6.83        2.88      5.93 o
  -9  11   2      324.19      316.17     17.26 o
  -8  11   2      496.64      485.27     18.60 o
  -7  11   2        5.85        9.46      5.23 o
  -6  11   2      609.49      639.70     18.22 o
  -5  11   2     1056.35     1039.43     23.34 o
  -4  11   2       20.51       18.95      4.77 o
  -3  11   2      274.33      267.59     12.85 o
  -2  11   2      445.56      420.40     15.48 o
  -1  11   2     1827.31     1713.25     33.72 o
   0  11   2      584.07      585.91     13.59 o
   1  11   2       23.59       27.36      3.81 o
   2  11   2      554.40      514.12     11.81 o
   3  11   2      127.26      141.50      7.26 o
   4  11   2      320.40      325.63      9.98 o
   5  11   2      584.71      630.85     16.85 o
   6  11   2       83.58       89.26      7.94 o
   7  11   2        2.58       -1.88      4.45 o
   8  11   2       13.62        9.98      7.02 o
   9  11   2       68.58       84.57     19.38 o
  10  11   2       53.02       52.55      9.83 o
 -10  12   2     1623.86     1785.27     47.02 o
  -9  12   2     1213.78     1253.63     34.51 o
  -8  12   2     2478.31     2523.96     49.07 o
  -7  12   2      892.94      911.18     26.19 o
  -6  12   2     1526.95     1535.24     34.74 o
  -5  12   2      608.58      644.32     28.35 o
  -4  12   2     1255.17     1328.21     31.27 o
  -3  12   2      770.84      716.05     21.87 o
  -2  12   2       96.35      112.32     10.06 o
  -1  12   2     1566.44     1494.92     37.74 o
   0  12   2     1032.07     1105.16     25.86 o
   1  12   2     1849.42     1850.82     32.05 o
   2  12   2     2051.84     2174.76     36.78 o
   3  12   2     1548.58     1589.80     25.77 o
   4  12   2     1534.30     1593.82     32.92 o
   5  12   2      465.30      462.75     17.12 o
   6  12   2      833.09      844.76     28.54 o
   7  12   2      776.95      795.57     37.83 o
   8  12   2      556.19      545.36     27.66 o
   9  12   2      548.65      622.89     50.07 o
  -9  13   2        1.60       -8.31      7.75 o
  -8  13   2        0.45       -1.43      6.09 o
  -7  13   2       68.37       86.67     10.75 o
  -6  13   2      254.71      263.48     16.49 o
  -5  13   2        5.36        2.82      5.12 o
  -4  13   2      117.72      115.05     10.92 o
  -3  13   2       22.78       30.92      6.96 o
  -2  13   2      159.22      151.33     12.09 o
  -1  13   2      222.26      238.02     16.99 o
   0  13   2      230.98      224.19     16.62 o
   1  13   2        2.82       10.81      6.38 o
   2  13   2       46.46       50.01      8.96 o
   3  13   2        9.19       12.01      6.41 o
   4  13   2       51.25       39.47     10.25 o
   5  13   2      123.62       83.28     11.56 o
   6  13   2        2.28       -4.59      5.84 o
   7  13   2      420.41      414.92     23.90 o
  -7  14   2     1681.62     1757.66     46.56 o
  -6  14   2      595.99      572.43     22.30 o
  -5  14   2      637.03      622.46     22.99 o
  -4  14   2      117.66      111.82     11.36 o
  -3  14   2      101.34      109.85     11.48 o
  -2  14   2      328.45      321.86     18.26 o
  -1  14   2     1009.29      967.02     52.14 o
   0  14   2     2035.78     1926.15     48.38 o
   1  14   2     2413.98     2338.69     78.54 o
   2  14   2     3275.06     3263.82     67.84 o
   3  14   2     1958.79     1952.65     49.02 o
   4  14   2      882.73      943.20     32.47 o
   5  14   2      520.42      489.98     24.35 o
   6  14   2      491.99      496.68     24.98 o
  -4  15   2       15.71       17.02      8.10 o
  -3  15   2       14.70        8.60      6.83 o
  -2  15   2        0.31        1.69      6.19 o
  -1  15   2        4.48       -3.21      5.68 o
   0  15   2        5.42       14.21      7.87 o
   1  15   2      509.84      517.21     44.37 o
   2  15   2       25.83       17.18      8.77 o
   3  15   2        3.63        6.24      7.79 o
 -16   1   3      201.70      186.83     13.94 o
 -15   1   3      551.28      535.79     18.80 o
 -14   1   3      356.86      342.59     22.44 o
 -13   1   3        7.13        2.51      3.89 o
 -12   1   3      228.81      221.30      9.68 o
 -11   1   3     1731.47     1662.01     21.85 o
 -10   1   3     1966.34     1870.95     22.85 o
  -9   1   3     4092.03     4166.48     38.84 o
  -8   1   3     5687.24     5850.26     48.02 o
  -7   1   3     3432.43     3254.32     28.22 o
  -6   1   3     2719.83     2619.45     22.79 o
  -5   1   3     6644.08     6596.98     47.04 o
  -4   1   3    16365.71    16429.68    130.85 o
  -3   1   3      213.25      159.75      2.14 o
  -2   1   3     1811.60     1681.57     15.76 o
  -1   1   3      788.94      688.62      6.32 o
   0   1   3      482.01      492.17      4.27 o
   1   1   3    10169.67    10184.70     57.20 o
   2   1   3    22166.19    21973.22    127.54 o
   3   1   3     9374.38     8926.99     51.51 o
   4   1   3     1259.62     1082.24     13.66 o
   5   1   3     7682.26     7533.26     54.22 o
   6   1   3     1168.31     1077.97     13.48 o
   7   1   3      268.96      280.05      6.38 o
   8   1   3       95.09       95.57      4.61 o
   9   1   3     2159.89     2135.59     28.42 o
  10   1   3     1020.26      967.83     14.76 o
  11   1   3     1404.61     1360.63     20.28 o
  12   1   3     1968.07     1961.26     28.79 o
  13   1   3     1064.26     1125.88     24.06 o
  14   1   3     1468.26     1528.11     33.52 o
 -16   2   3      458.64      498.26     22.70 o
 -15   2   3      372.06      390.45     16.97 o
 -14   2   3       36.52       25.22      6.55 o
 -13   2   3        0.01       -7.08      3.54 o
 -12   2   3       31.66       44.06      4.68 o
 -11   2   3       60.09       74.67      4.74 o
 -10   2   3      255.81      258.62      7.04 o
  -9   2   3       79.03       89.83      4.61 o
  -8   2   3       28.69       40.09      2.74 o
  -7   2   3      146.16      148.53      4.10 o
  -6   2   3       16.92       10.46      2.01 o
  -5   2   3      114.95      124.25      3.10 o
  -4   2   3      817.32      843.31      7.16 o
  -3   2   3     5475.67     5755.02     35.19 o
  -2   2   3     1479.44     1528.51     12.53 o
  -1   2   3     5018.48     5327.48     35.15 o
   0   2   3      288.18      290.36      3.10 o
   1   2   3       17.87       30.80      1.15 o
   2   2   3     3838.73     3860.76     24.42 o
   3   2   3      619.83      708.09      6.65 o
   4   2   3      342.06      390.38      5.54 o
   5   2   3     2591.15     2710.92     22.55 o
   6   2   3        2.99        5.27      1.61 o
   7   2   3       58.00       51.61      3.33 o
   8   2   3      397.00      360.71      8.02 o
   9   2   3       11.32       13.68      2.71 o
  10   2   3        1.26       -1.18      2.22 o
  11   2   3      931.72      889.38     17.57 o
  12   2   3      265.23      244.74      9.82 o
  13   2   3        1.59       -3.07      4.01 o
  14   2   3       55.32       58.11      8.47 o
 -15   3   3      748.77      722.87     22.57 o
 -14   3   3     1852.86     1796.60     36.27 o
 -13   3   3      801.63      781.98     18.44 o
 -12   3   3      376.86      382.19     10.86 o
 -11   3   3      462.91      517.42     13.20 o
 -10   3   3      316.25      331.47      8.17 o
  -9   3   3     1922.99     1916.12     21.45 o
  -8   3   3     5361.66     5375.44     47.89 o
  -7   3   3     7313.06     7601.04     60.41 o
  -6   3   3     5825.37     5788.88     42.07 o
  -5   3   3     5543.96     5453.43     41.36 o
  -4   3   3     2805.92     2744.47     19.31 o
  -3   3   3       17.29        7.60      1.25 o
  -2   3   3     5019.91     5275.71     35.09 o
  -1   3   3    13838.72    14219.24     84.28 o
   0   3   3     4734.16     4683.48     26.63 o
   1   3   3     6675.31     6630.01     38.67 o
   2   3   3    17603.96    18131.05    111.15 o
   3   3   3     8671.06     8648.69     56.09 o
   4   3   3     3784.04     3647.49     29.73 o
   5   3   3     3900.81     3993.32     32.74 o
   6   3   3     8796.36     9012.80     71.66 o
   7   3   3      892.11      856.72     12.42 o
   8   3   3     2018.92     1982.36     22.62 o
   9   3   3       44.19       44.88      3.65 o
  10   3   3      671.22      665.93     12.83 o
  11   3   3      559.58      549.63     12.22 o
  12   3   3     1141.73     1131.31     20.54 o
  13   3   3      556.32      571.05     16.47 o
 -15   4   3      112.28      105.49     12.25 o
 -14   4   3      204.48      189.72     13.61 o
 -13   4   3       22.05       22.64      5.04 o
 -12   4   3       18.67       15.85      3.76 o
 -11   4   3       88.95       82.80      5.81 o
 -10   4   3     1079.88     1049.03     15.93 o
  -9   4   3     1686.20     1669.26     20.02 o
  -8   4   3       47.52       41.29      2.83 o
  -7   4   3       22.93       31.74      2.40 o
  -6   4   3     2547.10     2630.15     21.61 o
  -5   4   3      106.67       67.79      3.02 o
  -4   4   3     1056.14     1064.61     10.92 o
  -3   4   3     3011.07     3164.99     22.92 o
  -2   4   3      424.47      497.62      5.49 o
  -1   4   3      361.23      324.76      4.68 o
   0   4   3     8300.79     8649.63     48.06 o
   1   4   3     2950.91     2974.95     19.67 o
   2   4   3     2293.44     2543.04     19.06 o
   3   4   3     2171.37     2493.47     25.75 o
   4   4   3       61.70       63.52      2.92 o
   5   4   3      688.15      645.24      9.31 o
   6   4   3      768.68      780.97     10.91 o
   7   4   3        2.35        2.33      1.89 o
   8   4   3        4.73        7.44      2.39 o
   9   4   3       43.42       42.61      3.77 o
  10   4   3      421.67      420.09     10.31 o
  11   4   3      229.88      240.04      8.80 o
  12   4   3      100.65       88.92      6.80 o
  13   4   3        8.82        3.61      4.71 o
 -15   5   3      973.01     1022.83     37.64 o
 -14   5   3      906.52      907.26     21.62 o
 -13   5   3     1963.75     2000.46     33.53 o
 -12   5   3     1018.66     1032.63     19.47 o
 -11   5   3     1925.36     1957.58     26.12 o
 -10   5   3     1493.08     1529.20     19.57 o
  -9   5   3     2266.66     2252.57     23.59 o
  -8   5   3     4338.88     4406.15     39.14 o
  -7   5   3     1601.73     1570.30     18.13 o
  -6   5   3      183.50      127.26      4.83 o
  -5   5   3     3183.80     3067.79     27.32 o
  -4   5   3     4337.12     4303.32     36.95 o
  -3   5   3     8722.01     8813.55     68.99 o
  -2   5   3     2806.66     2614.94     22.14 o
  -1   5   3     3975.94     3646.28     28.05 o
   0   5   3     2699.35     2638.23     20.36 o
   1   5   3     2642.74     2545.33     19.80 o
   2   5   3     4687.80     4653.20     35.18 o
   3   5   3      341.75      310.80      5.26 o
   4   5   3       88.00       59.07      3.03 o
   5   5   3     1242.23     1212.94     14.41 o
   6   5   3     3266.81     3139.80     29.72 o
   7   5   3     3723.60     3673.60     36.49 o
   8   5   3     3598.30     3542.21     36.12 o
   9   5   3     2116.40     2200.67     27.62 o
  10   5   3      527.57      560.11     12.33 o
  11   5   3     1075.47     1027.93     17.97 o
  12   5   3      427.24      437.84     14.17 o
  13   5   3      396.38      428.88     18.62 o
 -15   6   3      116.23       94.56     12.31 o
 -14   6   3        2.98        9.08      5.38 o
 -13   6   3       27.37       30.23      5.91 o
 -12   6   3       25.87       25.57      4.29 o
 -11   6   3       98.54      102.56      6.38 o
 -10   6   3       50.23       52.99      4.70 o
  -9   6   3      661.28      653.89     11.36 o
  -8   6   3       23.99       32.63      3.07 o
  -7   6   3        1.09        5.43      2.10 o
  -6   6   3      930.15      964.76     12.89 o
  -5   6   3       89.20       76.24      3.33 o
  -4   6   3      373.89      386.77      6.28 o
  -3   6   3      218.99      269.73      6.05 o
  -2   6   3     2616.48     2956.05     28.33 o
  -1   6   3     4908.52     5329.76     41.91 o
   0   6   3     1842.47     1959.73     17.98 o
   1   6   3      152.49      241.59      5.79 o
   2   6   3      882.59      997.40     11.52 o
   3   6   3      134.99      161.12      5.21 o
   4   6   3       84.49       67.10      3.50 o
   5   6   3      442.58      448.98      8.97 o
   6   6   3      286.96      297.24      7.46 o
   7   6   3       42.27       35.08      3.45 o
   8   6   3       41.11       46.43      4.31 o
   9   6   3        7.43        3.74      2.87 o
  10   6   3      225.61      230.85      9.24 o
  11   6   3      517.90      537.81     15.72 o
  12   6   3       35.22       37.11      7.33 o
 -14   7   3      756.49      755.52     24.02 o
 -13   7   3      842.55      855.98     32.77 o
 -12   7   3     3068.03     3147.49     39.02 o
 -11   7   3      277.28      294.85     10.50 o
 -10   7   3      787.59      781.07     19.73 o
  -9   7   3      147.19      157.06      7.41 o
  -8   7   3      896.62      938.91     14.88 o
  -7   7   3      272.57      287.49      6.44 o
  -6   7   3      123.50      139.49      5.50 o
  -5   7   3     4092.66     4058.07     45.85 o
  -4   7   3     2958.17     2842.38     29.00 o
  -3   7   3    13359.79    13668.69    113.11 o
  -2   7   3     3865.49     3736.33     35.37 o
  -1   7   3     7932.21     7675.14     62.14 o
   0   7   3     2951.42     2831.16     24.90 o
   1   7   3     1382.86     1440.09     15.25 o
   2   7   3      470.46      474.30      8.75 o
   3   7   3       94.30       81.67      3.81 o
   4   7   3     1733.69     1707.80     20.44 o
   5   7   3     3121.52     3220.35     33.16 o
   6   7   3     2818.84     2925.48     33.76 o
   7   7   3     1979.93     1957.12     27.92 o
   8   7   3     2801.02     2789.89     39.24 o
   9   7   3     1112.35     1189.18     21.27 o
  10   7   3      914.04      965.38     19.09 o
  11   7   3      835.26      813.33     24.79 o
  12   7   3      472.23      468.64     19.27 o
 -14   8   3       27.27       42.22      9.88 o
 -13   8   3       29.98       40.84      9.29 o
 -12   8   3      202.05      227.15     12.14 o
 -11   8   3        0.11        2.13      3.82 o
 -10   8   3        2.05        1.47      3.35 o
  -9   8   3      503.76      523.30     12.72 o
  -8   8   3       15.50       10.82      3.71 o
  -7   8   3     1808.07     1835.83     23.39 o
  -6   8   3      940.22      911.08     18.64 o
  -5   8   3      516.33      514.87     11.05 o
  -4   8   3       46.92       28.02      3.12 o
  -3   8   3       58.76       81.41      5.63 o
  -2   8   3        8.42       10.78      2.48 o
  -1   8   3       18.22       14.57      2.26 o
   0   8   3     1232.00     1293.43     15.10 o
   1   8   3       91.31       96.42      3.93 o
   2   8   3       36.21       17.52      2.03 o
   3   8   3      200.18      205.90      6.67 o
   4   8   3        2.94        2.21      1.95 o
   5   8   3        0.84        3.52      2.42 o
   6   8   3      117.04       96.39      5.87 o
   7   8   3       39.82       25.06      4.29 o
   8   8   3        4.52        5.19      3.75 o
   9   8   3        5.05       -0.02      3.58 o
  10   8   3      160.16      172.28     11.20 o
  11   8   3       56.96       68.04      9.42 o
 -13   9   3     1286.56     1350.53     38.55 o
 -12   9   3     1037.58     1194.20     35.05 o
 -11   9   3     2774.10     2773.34     63.01 o
 -10   9   3     1859.89     1865.82     33.98 o
  -9   9   3     3121.45     3059.74     40.08 o
  -8   9   3      170.93      184.49      7.82 o
  -7   9   3       31.21       33.47      3.61 o
  -6   9   3      255.90      252.77      9.12 o
  -5   9   3     2301.98     2238.38     34.88 o
  -4   9   3     9182.34     8746.53    151.99 o
  -3   9   3     2403.65     2293.98     28.40 o
  -2   9   3     5882.34     5625.48     60.69 o
  -1   9   3     1329.58     1292.94     18.36 o
   0   9   3     4489.67     4456.28     42.29 o
   1   9   3     1262.10     1318.49     16.16 o
   2   9   3     1039.97     1011.74     13.80 o
   3   9   3      312.19      309.95      8.12 o
   4   9   3       86.69       92.80      6.21 o
   5   9   3      582.72      593.68     12.82 o
   6   9   3      220.33      267.94      9.58 o
   7   9   3     2306.47     2258.15     30.08 o
   8   9   3     2342.86     2380.20     34.57 o
   9   9   3     1933.47     1929.24     53.24 o
  10   9   3     1308.46     1328.75     29.56 o
  11   9   3     1146.06     1158.79     27.96 o
 -12  10   3       21.27       20.06      8.34 o
 -11  10   3       58.04       63.92     10.87 o
 -10  10   3      393.34      385.96     17.51 o
  -9  10   3       49.41       46.48      6.82 o
  -8  10   3        1.20       -3.49      3.83 o
  -7  10   3      154.16      152.23      9.96 o
  -6  10   3      362.92      376.22     13.21 o
  -5  10   3     1502.96     1484.90     27.64 o
  -4  10   3        7.26       10.63      4.03 o
  -3  10   3       52.95       48.80      5.96 o
  -2  10   3      732.34      682.80     19.03 o
  -1  10   3      772.47      728.31     16.14 o
   0  10   3      440.89      441.18     11.45 o
   1  10   3      492.44      477.78     11.09 o
   2  10   3        0.41       -1.13      2.43 o
   3  10   3      880.80      838.39     15.51 o
   4  10   3      478.53      463.30     12.44 o
   5  10   3      278.71      282.14     10.89 o
   6  10   3      414.91      398.07     12.16 o
   7  10   3      203.57      187.03     11.67 o
   8  10   3       40.60       40.06      6.07 o
   9  10   3        9.50        8.72      4.76 o
  10  10   3      103.46      105.13      9.97 o
 -11  11   3      837.13      939.82     31.94 o
 -10  11   3      383.60      358.31     20.97 o
  -9  11   3     1050.00     1081.35     40.98 o
  -8  11   3      788.75      824.32     24.14 o
  -7  11   3      804.43      839.38     28.26 o
  -6  11   3      622.52      611.14     25.20 o
  -5  11   3      355.72      393.35     14.10 o
  -4  11   3      690.87      682.67     18.19 o
  -3  11   3      986.04      933.09     21.62 o
  -2  11   3     1092.45     1103.04     27.71 o
  -1  11   3     4416.50     4276.02     64.25 o
   0  11   3     1502.46     1546.80     37.78 o
   1  11   3     3744.01     3732.42     42.24 o
   2  11   3      982.80      965.41     22.02 o
   3  11   3     1559.23     1566.59     23.43 o
   4  11   3     1836.93     1761.85     25.61 o
   5  11   3      979.69      982.72     27.36 o
   6  11   3     1441.69     1419.08     30.30 o
   7  11   3      722.31      758.73     21.55 o
   8  11   3     1339.81     1388.67     30.77 o
   9  11   3      609.55      650.35     54.51 o
 -10  12   3      112.13       93.46     12.89 o
  -9  12   3        3.21        7.26      6.56 o
  -8  12   3        0.48        0.82      5.65 o
  -7  12   3        0.01       -5.98      4.92 o
  -6  12   3      131.66      112.84     13.96 o
  -5  12   3      896.16      918.74     25.60 o
  -4  12   3      697.80      659.28     18.82 o
  -3  12   3      166.42      153.38     10.28 o
  -2  12   3        8.83        6.73      4.62 o
  -1  12   3      113.33      130.21     10.51 o
   0  12   3      106.05      113.82      8.47 o
   1  12   3       94.80       74.46      6.47 o
   2  12   3      246.69      227.55     11.01 o
   3  12   3        4.19        2.89      4.13 o
   4  12   3       97.91       99.02      8.05 o
   5  12   3     1645.96     1624.27     29.81 o
   6  12   3       85.76       84.77     10.38 o
   7  12   3      115.20      123.90     13.48 o
   8  12   3       37.97       44.63     11.81 o
  -9  13   3      766.36      804.30     30.75 o
  -8  13   3     1978.40     2073.91     51.53 o
  -7  13   3     1534.15     1544.07     44.13 o
  -6  13   3     1223.16     1267.29     32.16 o
  -5  13   3      511.69      570.40     29.56 o
  -4  13   3     1527.94     1436.47     34.10 o
  -3  13   3      532.73      489.55     19.24 o
  -2  13   3      419.15      403.45     17.50 o
  -1  13   3      147.92      152.61     13.95 o
   0  13   3      668.25      653.20     25.19 o
   1  13   3     1552.75     1587.30     41.16 o
   2  13   3     1624.05     1672.62     42.62 o
   3  13   3      698.60      691.58     32.73 o
   4  13   3      926.21      902.37     39.41 o
   5  13   3     1399.81     1416.34     39.72 o
   6  13   3     1141.67     1181.39     36.14 o
   7  13   3      593.98      608.89     33.89 o
  -7  14   3        9.22       12.69      7.98 o
  -6  14   3        9.96        8.57      6.82 o
  -5  14   3        1.07        5.29      6.07 o
  -4  14   3       20.82        8.54      6.70 o
  -3  14   3       39.21       20.66      6.59 o
  -2  14   3       37.02       54.26     10.74 o
  -1  14   3      473.49      397.36     22.09 o
   0  14   3      194.20      178.69     19.77 o
   1  14   3        4.53        0.22      6.43 o
   2  14   3        5.42        5.95      6.53 o
   3  14   3       81.52       77.73     11.57 o
   4  14   3        0.03       -3.73      6.61 o
   5  14   3       88.89       75.73     11.92 o
  -4  15   3      377.46      374.86     20.60 o
  -3  15   3      366.43      384.46     22.03 o
  -2  15   3      592.55      590.45     22.96 o
  -1  15   3      152.85      169.94     16.44 o
   0  15   3      135.80      133.02     17.28 o
   1  15   3      271.55      295.94     21.36 o
   2  15   3     1630.34     1566.78     44.50 o
 -16   0   4       93.75      118.41     16.51 o
 -15   0   4     1521.16     1440.63     45.64 o
 -14   0   4      922.91      871.63     32.46 o
 -13   0   4      268.55      267.77     27.25 o
 -12   0   4       39.90       66.74      7.26 o
 -11   0   4       78.65      117.96     15.88 o
 -10   0   4      417.25      453.03     16.96 o
  -9   0   4     1973.97     1842.33     28.49 o
  -8   0   4     7535.59     7747.02     92.08 o
  -7   0   4    21605.12    22905.76    255.19 o
  -6   0   4    22368.72    23334.60    544.06 o
  -5   0   4    25108.64    25133.14    437.28 o
  -4   0   4     7961.48     7996.94     80.25 o
  -3   0   4     1182.90     1258.90     23.88 o
  -2   0   4     1291.81     1555.62     14.27 o
  -1   0   4     2838.37     3227.93     26.43 o
   0   0   4     4814.72     4847.87     39.15 o
   1   0   4    12789.99    12980.19    102.61 o
   2   0   4    15145.71    15529.17    131.98 o
   3   0   4     4055.11     3616.54     37.18 o
   4   0   4     2818.14     2590.57     31.34 o
   5   0   4     6206.09     5959.04     65.36 o
   6   0   4     5561.15     5504.35     62.01 o
   7   0   4     2299.66     2403.25     35.78 o
   8   0   4       40.10       42.96      4.97 o
   9   0   4       61.05       56.31      5.76 o
  10   0   4       47.91       39.76      6.03 o
  11   0   4     1161.28     1160.85     35.87 o
  12   0   4      703.71      708.47     26.85 o
  13   0   4      387.33      407.89     17.46 o
 -16   1   4       15.34       19.36      7.31 o
 -15   1   4       21.60       20.70      7.12 o
 -14   1   4       38.90       38.26      6.74 o
 -13   1   4      341.29      287.90     13.46 o
 -12   1   4       18.05       15.34      4.02 o
 -11   1   4      113.04      103.48      5.83 o
 -10   1   4        4.30        6.65      2.26 o
  -9   1   4      519.51      528.81      8.95 o
  -8   1   4      335.13      285.91      6.00 o
  -7   1   4      522.95      534.18      7.91 o
  -6   1   4      210.76      201.33      4.20 o
  -5   1   4     3614.64     3637.55     33.29 o
  -4   1   4    12505.02    13108.56     88.08 o
  -3   1   4     2630.35     2906.77     22.40 o
  -2   1   4      212.13      204.19      3.04 o
  -1   1   4      459.77      547.38      6.47 o
   0   1   4      830.28      867.07      6.61 o
   1   1   4        4.84        7.48      0.75 o
   2   1   4      773.83      808.47      6.65 o
   3   1   4      277.02      307.05      5.35 o
   4   1   4      113.66      118.88      3.23 o
   5   1   4       38.87       24.74      2.17 o
   6   1   4      125.33      149.38      4.73 o
   7   1   4      830.24      831.19     12.15 o
   8   1   4      786.84      764.73     12.15 o
   9   1   4      149.11      124.06      5.67 o
  10   1   4        1.03        4.27      2.58 o
  11   1   4      218.54      201.90      8.94 o
  12   1   4       32.14       39.81      5.12 o
  13   1   4      134.80      129.57      8.18 o
 -16   2   4      960.28      949.95     30.24 o
 -15   2   4     1238.00     1233.67     36.56 o
 -14   2   4     1138.10     1149.51     31.22 o
 -13   2   4        4.32        9.38      4.55 o
 -12   2   4      459.78      436.62     12.63 o
 -11   2   4      936.18      908.52     15.91 o
 -10   2   4      831.41      783.68     12.94 o
  -9   2   4     2666.83     2646.46     34.11 o
  -8   2   4     1682.64     1666.22     19.99 o
  -7   2   4     6362.77     6436.83     58.66 o
  -6   2   4      806.13      660.30      7.58 o
  -5   2   4    12726.37    12749.75     86.40 o
  -4   2   4     4957.35     4945.93     30.77 o
  -3   2   4     5646.37     5768.82     46.96 o
  -2   2   4     2915.97     2762.40     25.93 o
  -1   2   4      913.74      842.74      8.09 o
   0   2   4     2117.27     2088.52     13.42 o
   1   2   4     1537.03     1401.97      9.74 o
   2   2   4     7581.15     7509.91     43.74 o
   3   2   4     6240.24     6051.80     44.03 o
   4   2   4    12070.47    12254.27     81.74 o
   5   2   4     6837.59     6734.60     49.59 o
   6   2   4     3172.89     3073.98     28.42 o
   7   2   4      900.02      876.31     12.62 o
   8   2   4     1807.54     1766.75     20.92 o
   9   2   4     2041.62     1957.75     23.20 o
  10   2   4      523.54      507.11     11.19 o
  11   2   4      559.87      532.55     12.90 o
  12   2   4      175.20      178.49      8.86 o
  13   2   4      852.27      877.04     19.68 o
 -16   3   4       48.11       33.48      8.32 o
 -15   3   4      105.40       94.93     10.21 o
 -14   3   4      171.60      152.81     11.55 o
 -13   3   4      185.06      183.08     11.39 o
 -12   3   4       85.60       93.91      7.10 o
 -11   3   4      326.04      303.50     12.70 o
 -10   3   4     1919.07     1969.26     24.18 o
  -9   3   4      281.03      245.45      6.68 o
  -8   3   4     1613.92     1600.85     16.96 o
  -7   3   4      685.38      745.71     10.47 o
  -6   3   4      966.40     1052.13     11.43 o
  -5   3   4      756.50      814.16      9.01 o
  -4   3   4     6840.85     7185.02     47.58 o
  -3   3   4     1177.09     1317.09     12.59 o
  -2   3   4      687.08      691.45      6.80 o
  -1   3   4     2511.99     2726.87     18.68 o
   0   3   4      330.98      305.55      3.64 o
   1   3   4     2632.48     2640.70     16.97 o
   2   3   4      165.79      128.34      3.73 o
   3   3   4       24.08       23.46      2.29 o
   4   3   4       20.85       18.60      1.73 o
   5   3   4      616.84      579.19      8.50 o
   6   3   4       80.14       58.57      3.34 o
   7   3   4      489.09      498.67      9.24 o
   8   3   4        2.79       -0.43      2.49 o
   9   3   4      327.55      338.23      8.94 o
  10   3   4        2.10        1.26      2.70 o
  11   3   4       22.18       23.80      4.24 o
  12   3   4        6.28        1.16      3.42 o
  13   3   4      128.83      114.09      9.75 o
 -15   4   4      848.12      839.86     24.38 o
 -14   4   4      964.79      951.52     25.07 o
 -13   4   4      991.93      983.86     24.37 o
 -12   4   4     1557.96     1517.11     26.97 o
 -11   4   4     2573.21     2534.47     33.73 o
 -10   4   4     1852.47     1877.47     23.73 o
  -9   4   4     1542.67     1590.01     19.10 o
  -8   4   4     3661.93     3690.18     45.11 o
  -7   4   4        3.86       17.95      2.57 o
  -6   4   4     3210.44     3083.51     27.13 o
  -5   4   4     1646.87     1532.79     15.01 o
  -4   4   4     6899.90     7049.29     52.08 o
  -3   4   4     1960.46     1773.34     15.87 o
  -2   4   4     7011.92     7129.99     52.32 o
  -1   4   4    13489.19    13797.14     93.36 o
   0   4   4     6646.56     6860.46     41.02 o
   1   4   4     7874.01     8027.82     54.00 o
   2   4   4       61.96       26.25      2.84 o
   3   4   4     1270.46     1072.64     12.28 o
   4   4   4     1719.24     1573.03     16.63 o
   5   4   4     7165.26     7332.66     59.53 o
   6   4   4     1336.32     1328.58     15.66 o
   7   4   4      340.06      344.41      7.80 o
   8   4   4      449.49      446.32      9.35 o
   9   4   4      288.10      282.52      8.34 o
  10   4   4     1001.28     1005.02     16.96 o
  11   4   4      896.74      899.09     17.84 o
  12   4   4     1365.32     1425.13     26.16 o
  13   4   4      650.93      681.96     20.14 o
 -15   5   4      126.15      154.34     12.76 o
 -14   5   4      167.74      179.82     12.71 o
 -13   5   4      110.51      112.26     10.11 o
 -12   5   4        4.37        3.35      3.46 o
 -11   5   4       29.71       22.65      4.46 o
 -10   5   4      199.10      207.42      7.50 o
  -9   5   4        2.17        5.76      1.88 o
  -8   5   4       68.79       77.53      5.17 o
  -7   5   4       20.50       17.04      2.13 o
  -6   5   4        0.01        2.37      1.36 o
  -5   5   4     1887.85     2043.67     20.76 o
  -4   5   4     5511.66     5827.60     44.40 o
  -3   5   4      964.72     1055.68     11.69 o
  -2   5   4       11.67       14.92      1.84 o
  -1   5   4     4480.75     4974.03     38.48 o
   0   5   4       53.22       54.78      1.72 o
   1   5   4      165.12      113.70      3.05 o
   2   5   4     1911.99     1901.34     16.15 o
   3   5   4       29.63       23.87      2.06 o
   4   5   4        5.99       12.37      1.72 o
   5   5   4      278.88      300.10      6.44 o
   6   5   4     1166.88     1077.30     13.96 o
   7   5   4      614.05      606.35     14.12 o
   8   5   4      485.37      511.27     11.07 o
   9   5   4        5.27        4.92      2.81 o
  10   5   4      377.98      360.33     10.17 o
  11   5   4      541.70      552.19     14.09 o
  12   5   4       62.99       64.85      7.62 o
 -15   6   4      996.88     1096.54     33.74 o
 -14   6   4      364.77      370.18     18.88 o
 -13   6   4     1178.22     1228.52     29.33 o
 -12   6   4      735.23      761.10     21.42 o
 -11   6   4     2659.84     2690.47     40.48 o
 -10   6   4     2014.30     1998.32     29.25 o
  -9   6   4     1155.62     1199.44     19.53 o
  -8   6   4     1318.45     1269.67     19.25 o
  -7   6   4      185.95      175.25      5.51 o
  -6   6   4     2305.84     2249.34     23.50 o
  -5   6   4     2388.25     2416.66     24.25 o
  -4   6   4     1022.63      927.29     12.26 o
  -3   6   4     2223.61     2226.96     22.74 o
  -2   6   4     9005.22     9056.95     66.66 o
  -1   6   4    19554.52    19970.48    142.38 o
   0   6   4     5399.81     5433.83     38.96 o
   1   6   4     3694.42     3580.18     25.73 o
   2   6   4     3853.81     3986.08     31.32 o
   3   6   4      941.54      887.85     10.96 o
   4   6   4     1813.06     1936.87     24.78 o
   5   6   4      985.02      966.63     13.00 o
   6   6   4      961.19      935.21     14.03 o
   7   6   4      933.06      947.44     21.37 o
   8   6   4     3067.40     3065.82     35.46 o
   9   6   4     2123.67     2207.24     28.59 o
  10   6   4     2247.10     2293.94     32.58 o
  11   6   4     1203.18     1224.09     31.13 o
  12   6   4      391.63      385.56     15.49 o
 -14   7   4       36.78       24.73      8.45 o
 -13   7   4       20.78        7.31      6.36 o
 -12   7   4      219.59      207.99     13.16 o
 -11   7   4      202.10      196.77     11.12 o
 -10   7   4      102.77      101.40      7.56 o
  -9   7   4     1369.81     1340.79     21.54 o
  -8   7   4      599.49      611.34     15.41 o
  -7   7   4      117.43      118.59      5.00 o
  -6   7   4      125.27      137.56      6.11 o
  -5   7   4      114.89      137.03      5.44 o
  -4   7   4      341.04      334.26      7.13 o
  -3   7   4      254.48      252.68      6.46 o
  -2   7   4        8.36        8.49      1.84 o
  -1   7   4        0.44        0.84      1.49 o
   0   7   4      770.26      737.81      9.10 o
   1   7   4     1728.48     1766.82     16.81 o
   2   7   4      129.69      138.45      4.11 o
   3   7   4      216.93      222.61      5.82 o
   4   7   4       77.15       83.00      4.94 o
   5   7   4       25.22       23.15      2.90 o
   6   7   4      407.91      355.01      9.17 o
   7   7   4      457.86      451.32     10.72 o
   8   7   4       40.92       50.90      4.85 o
   9   7   4       50.42       47.00      4.95 o
  10   7   4      281.22      284.81     13.48 o
  11   7   4       20.02       16.75      8.90 o
  12   7   4       19.14       20.71      7.07 o
 -14   8   4      694.60      766.33     52.93 o
 -13   8   4     1182.11     1239.74     35.44 o
 -12   8   4     2466.97     2645.81     48.32 o
 -11   8   4     1408.11     1428.00     28.39 o
 -10   8   4     2011.98     2038.02     58.43 o
  -9   8   4     3591.95     3494.80     49.35 o
  -8   8   4     1515.96     1554.79     30.53 o
  -7   8   4      439.87      453.79     15.52 o
  -6   8   4      264.84      277.59     12.32 o
  -5   8   4     5270.67     5222.66     60.34 o
  -4   8   4     1656.24     1721.72     24.50 o
  -3   8   4     3272.24     3198.19     31.27 o
  -2   8   4     2386.54     2297.62     24.82 o
  -1   8   4     3513.43     3361.30     41.66 o
   0   8   4     2230.41     2070.16     19.35 o
   1   8   4     2700.79     2669.51     24.60 o
   2   8   4     1501.94     1518.86     15.95 o
   3   8   4        7.95       11.15      2.20 o
   4   8   4      124.69      105.12      5.78 o
   5   8   4      344.77      375.48     10.60 o
   6   8   4      330.17      348.19     11.69 o
   7   8   4     2374.88     2373.06     41.48 o
   8   8   4     3087.25     3141.45     41.12 o
   9   8   4     2412.04     2645.24     39.90 o
  10   8   4     2220.04     2279.40     48.17 o
  11   8   4      945.78     1065.35     36.04 o
 -13   9   4       67.02       61.83     10.50 o
 -12   9   4       22.63       19.67      7.79 o
 -11   9   4       22.53       17.53      6.43 o
 -10   9   4       24.68       20.81      5.86 o
  -9   9   4        8.51        6.23      4.27 o
  -8   9   4       53.51       51.59      6.20 o
  -7   9   4       21.17       27.86      5.05 o
  -6   9   4      299.68      260.84     10.91 o
  -5   9   4       19.31       26.67      4.63 o
  -4   9   4       26.90       28.65      5.02 o
  -3   9   4      131.75      119.57      6.00 o
  -2   9   4       80.83       86.74      4.68 o
  -1   9   4      157.42      169.97      6.22 o
   0   9   4      481.41      461.91      7.75 o
   1   9   4       75.16       58.64      3.40 o
   2   9   4      689.51      666.34     13.03 o
   3   9   4        2.95       -1.62      2.32 o
   4   9   4      108.53      103.30      6.12 o
   5   9   4      296.26      244.69      9.19 o
   6   9   4       53.37       53.12      5.05 o
   7   9   4      983.84      973.71     19.15 o
   8   9   4       31.54       39.68      5.35 o
   9   9   4      108.94      101.18     10.71 o
  10   9   4      159.94      186.82     14.31 o
 -12  10   4     1379.22     1444.74     42.90 o
 -11  10   4      468.68      490.45     22.50 o
 -10  10   4      358.51      387.94     17.53 o
  -9  10   4      934.87      957.45     23.10 o
  -8  10   4      700.13      697.77     19.10 o
  -7  10   4      285.17      319.88     13.44 o
  -6  10   4      771.36      766.43     19.09 o
  -5  10   4     1528.36     1517.48     28.02 o
  -4  10   4     2023.14     2027.56     33.51 o
  -3  10   4      304.99      300.81     12.25 o
  -2  10   4     3233.09     3122.69     72.11 o
  -1  10   4     2350.83     2321.20     53.80 o
   0  10   4     4331.63     4202.33     46.28 o
   1  10   4     3251.79     3281.11     37.87 o
   2  10   4     1991.01     1894.03     36.33 o
   3  10   4      965.71     1007.64     17.61 o
   4  10   4     1327.43     1298.33     20.89 o
   5  10   4     2267.99     2302.33     36.08 o
   6  10   4     1331.20     1316.95     35.19 o
   7  10   4      996.53     1036.77     27.29 o
   8  10   4      875.61      903.05     21.35 o
   9  10   4      811.26      825.65     23.06 o
  10  10   4      203.65      210.41     18.06 o
 -11  11   4        4.86       -4.46      7.05 o
 -10  11   4      404.76      420.99     21.61 o
  -9  11   4      872.34      894.58     25.80 o
  -8  11   4      281.60      271.68     16.35 o
  -7  11   4       30.35       32.43      6.09 o
  -6  11   4       45.69       44.62      6.36 o
  -5  11   4       18.96       20.11      4.94 o
  -4  11   4       13.03        8.34      3.95 o
  -3  11   4       56.60       51.57      6.12 o
  -2  11   4      105.62      112.88      9.43 o
  -1  11   4       54.14       64.67      6.26 o
   0  11   4       17.22       16.36      3.98 o
   1  11   4      479.88      463.96     12.49 o
   2  11   4      255.43      233.11     10.25 o
   3  11   4      742.71      709.23     24.45 o
   4  11   4        5.58        0.95      3.40 o
   5  11   4       27.33       36.14      5.34 o
   6  11   4      194.79      170.13     11.57 o
   7  11   4      502.81      519.71     18.05 o
   8  11   4      113.60      124.20     12.33 o
   9  11   4       69.64       61.36      9.75 o
 -10  12   4     1419.46     1508.11     42.41 o
  -9  12   4     2181.19     2177.98     63.69 o
  -8  12   4      828.06      871.70     25.85 o
  -7  12   4      315.37      316.09     17.13 o
  -6  12   4      439.13      432.97     16.43 o
  -5  12   4     1172.09     1160.57     26.08 o
  -4  12   4     1490.71     1491.23     29.89 o
  -3  12   4     1164.58     1195.89     35.46 o
  -2  12   4     1950.59     1868.98     37.76 o
  -1  12   4      941.83      891.95     26.70 o
   0  12   4      216.03      241.36     10.22 o
   1  12   4      485.12      458.25     23.37 o
   2  12   4      971.23     1013.38     20.28 o
   3  12   4      689.24      638.02     17.17 o
   4  12   4     1517.28     1470.49     28.09 o
   5  12   4      486.46      503.58     15.97 o
   6  12   4     1324.33     1331.44     31.88 o
   7  12   4      239.72      204.04     20.56 o
  -9  13   4      364.28      374.25     23.55 o
  -8  13   4      140.18      148.44     15.23 o
  -7  13   4        0.28       -1.91      6.55 o
  -6  13   4        7.28       10.49      6.13 o
  -5  13   4      403.88      374.93     18.50 o
  -4  13   4      462.02      446.86     18.83 o
  -3  13   4      477.04      454.21     18.88 o
  -2  13   4      237.47      204.20     15.89 o
  -1  13   4       27.97       17.80      6.38 o
   0  13   4      368.79      370.71     16.35 o
   1  13   4      695.74      712.46     24.90 o
   2  13   4      614.94      648.81     36.11 o
   3  13   4        4.20        0.47      5.73 o
   4  13   4       18.53       15.56      7.81 o
   5  13   4        1.47        5.66      8.50 o
   6  13   4       28.20       38.78     12.56 o
  -7  14   4     1756.94     1876.34     49.54 o
  -6  14   4     1803.18     1853.02     56.57 o
  -5  14   4     1808.32     1724.39     45.98 o
  -4  14   4      261.19      295.40     17.82 o
  -3  14   4      171.06      167.45     13.73 o
  -2  14   4      430.52      461.96     19.73 o
  -1  14   4     1256.61     1238.30     37.24 o
   0  14   4     1238.13     1229.09     37.20 o
   1  14   4     1263.10     1300.70     38.30 o
   2  14   4      733.83      744.66     29.38 o
   3  14   4     1464.53     1461.14     50.78 o
   4  14   4     1344.87     1370.17     54.51 o
  -4  15   4       19.73       25.36      9.10 o
  -3  15   4       14.58       10.46      9.50 o
  -2  15   4       11.69       19.93      8.50 o
  -1  15   4       93.38       94.34     22.99 o
   0  15   4      182.64      171.81     25.36 o
   1  15   4        8.91        6.12      9.22 o
 -16   1   5     1298.24     1331.21     31.92 o
 -15   1   5     1709.26     1625.26     34.51 o
 -14   1   5      656.27      631.34     22.30 o
 -13   1   5      895.91      815.63     21.82 o
 -12   1   5     1883.90     1713.98     31.78 o
 -11   1   5      109.05      101.60      5.73 o
 -10   1   5      617.48      658.19     10.54 o
  -9   1   5      229.38      224.32      6.61 o
  -8   1   5     3761.15     3869.41     37.83 o
  -7   1   5     6833.60     6985.46     54.89 o
  -6   1   5    10730.16    10773.74     81.37 o
  -5   1   5    15312.76    15395.49    111.27 o
  -4   1   5     4057.81     3913.97     29.04 o
  -3   1   5    12600.91    12993.66    102.08 o
  -2   1   5     5217.09     5258.24     42.52 o
  -1   1   5      350.84      317.58      5.67 o
   0   1   5      840.90      777.19      6.17 o
   1   1   5      365.68      303.77      3.38 o
   2   1   5        3.51       49.86      2.85 o
   3   1   5     2111.65     1867.62     16.30 o
   4   1   5    12295.47    12087.02     80.91 o
   5   1   5     6700.73     6592.20     48.84 o
   6   1   5     3428.56     3381.37     31.01 o
   7   1   5     2700.33     2680.48     27.96 o
   8   1   5     5352.92     5240.17     48.91 o
   9   1   5      469.70      440.24     11.09 o
  10   1   5       49.33       51.09      4.96 o
  11   1   5      253.39      267.85      9.83 o
  12   1   5      301.91      320.35     11.10 o
  13   1   5      957.47      991.13     30.92 o
 -16   2   5        8.67       10.93      7.29 o
 -15   2   5        7.72        2.56      6.25 o
 -14   2   5      213.56      189.69     12.03 o
 -13   2   5      100.84       95.09      8.58 o
 -12   2   5      378.54      382.62     24.08 o
 -11   2   5        0.46       -2.49      2.03 o
 -10   2   5       48.92       59.32      4.06 o
  -9   2   5       36.39       35.70      2.87 o
  -8   2   5     1207.58     1214.45     13.44 o
  -7   2   5       14.37       16.82      1.81 o
  -6   2   5      348.44      332.49      6.79 o
  -5   2   5     3743.42     4204.63     35.85 o
  -4   2   5     5014.84     5308.90     65.54 o
  -3   2   5      320.70      356.43      6.80 o
  -2   2   5      792.71      819.62      8.68 o
  -1   2   5     1205.81     1284.36     10.94 o
   0   2   5      626.48      666.95      6.30 o
   1   2   5      826.14      830.04      8.88 o
   2   2   5      181.60      112.90      3.28 o
   3   2   5      734.27      685.12      7.66 o
   4   2   5      688.23      729.95      9.32 o
   5   2   5      836.43      940.51     10.85 o
   6   2   5      755.24      725.17     10.51 o
   7   2   5     2398.64     2331.43     25.27 o
   8   2   5     1184.75     1174.67     16.25 o
   9   2   5      394.14      384.83     10.67 o
  10   2   5       31.73       27.54      4.24 o
  11   2   5       30.87       21.51      4.22 o
  12   2   5      148.54      131.62      8.61 o
  13   2   5      129.39      128.04      9.70 o
 -16   3   5      862.08      871.14     25.63 o
 -15   3   5     1148.88     1144.45     28.61 o
 -14   3   5      676.65      685.64     20.60 o
 -13   3   5      260.02      251.71     14.22 o
 -12   3   5      774.96      806.78     20.40 o
 -11   3   5     1034.85     1047.83     18.24 o
 -10   3   5      792.10      800.21     16.43 o
  -9   3   5     1113.26     1134.11     14.67 o
  -8   3   5      800.13      754.16     10.62 o
  -7   3   5     2679.86     2753.89     24.65 o
  -6   3   5     6602.65     6587.37     51.90 o
  -5   3   5     6396.09     6569.94     48.91 o
  -4   3   5     1009.39      851.05     10.37 o
  -3   3   5     2012.41     1841.34     16.49 o
  -2   3   5     8488.18     8654.18     59.55 o
  -1   3   5     3197.58     3177.76     21.83 o
   0   3   5     6030.22     6373.14     42.82 o
   1   3   5     9440.75     9718.83     64.44 o
   2   3   5     6343.57     6569.35     43.57 o
   3   3   5     3336.99     3320.19     25.31 o
   4   3   5     5670.45     5797.90     45.55 o
   5   3   5     3054.65     2990.88     31.48 o
   6   3   5      561.01      541.53      8.94 o
   7   3   5      947.44      948.42     13.84 o
   8   3   5      807.90      795.58     13.78 o
   9   3   5      394.60      395.06     10.90 o
  10   3   5      422.84      397.99     11.08 o
  11   3   5      719.43      733.61     15.92 o
  12   3   5      315.10      308.46     11.76 o
 -16   4   5        0.06        0.45      6.23 o
 -15   4   5        7.99       10.10      6.18 o
 -14   4   5      393.87      355.06     16.42 o
 -13   4   5        5.86       17.65      6.43 o
 -12   4   5      226.52      236.26     12.93 o
 -11   4   5       28.69       25.76      4.11 o
 -10   4   5      683.16      680.10     14.22 o
  -9   4   5      205.63      184.63      6.10 o
  -8   4   5      538.21      503.94      9.23 o
  -7   4   5        0.34        4.49      1.33 o
  -6   4   5     1619.87     1661.45     16.28 o
  -5   4   5       10.21        8.99      1.91 o
  -4   4   5     3790.05     4014.22     35.14 o
  -3   4   5      667.35      665.61      8.10 o
  -2   4   5     1052.79     1174.05     11.10 o
  -1   4   5      209.44      259.07      3.92 o
   0   4   5      470.02      466.19      7.48 o
   1   4   5     3124.32     3220.66     23.78 o
   2   4   5     1242.65     1254.44     11.22 o
   3   4   5       33.64       32.21      2.20 o
   4   4   5       70.71       65.34      3.19 o
   5   4   5      130.36      113.49      4.76 o
   6   4   5       19.27       24.01      2.60 o
   7   4   5      227.71      221.86      7.47 o
   8   4   5       19.99       17.62      3.22 o
   9   4   5      136.05      135.99      6.68 o
  10   4   5       13.93       10.25      3.68 o
  11   4   5        4.00       -0.82      3.81 o
  12   4   5      329.56      355.46     12.56 o
 -15   5   5      485.30      553.00     19.94 o
 -14   5   5      560.41      583.97     19.67 o
 -13   5   5     1189.41     1239.28     28.43 o
 -12   5   5      950.14      957.69     23.53 o
 -11   5   5     4050.71     4118.85     54.15 o
 -10   5   5     1279.33     1295.26     23.31 o
  -9   5   5     6443.26     6490.01     62.40 o
  -8   5   5     1858.80     1843.12     22.27 o
  -7   5   5      382.80      331.30      6.50 o
  -6   5   5     1718.78     1673.39     16.86 o
  -5   5   5     1267.58     1187.60     11.97 o
  -4   5   5     3362.86     3555.97     32.38 o
  -3   5   5     2196.37     2230.12     20.72 o
  -2   5   5     5252.97     5103.11     41.52 o
  -1   5   5     3628.44     3471.40     26.90 o
   0   5   5      567.00      435.81      5.50 o
   1   5   5     5098.93     4913.77     32.35 o
   2   5   5     1841.88     1702.80     14.94 o
   3   5   5     3122.75     3110.57     26.81 o
   4   5   5     2735.42     2819.52     25.34 o
   5   5   5     2264.88     2268.85     24.58 o
   6   5   5      136.15      123.33      5.37 o
   7   5   5      550.99      569.47     11.47 o
   8   5   5      740.48      752.68     13.88 o
   9   5   5     1628.80     1636.20     25.22 o
  10   5   5     1899.56     1807.72     29.58 o
  11   5   5     1282.57     1328.61     25.74 o
  12   5   5      771.17      809.24     22.00 o
 -15   6   5      132.62      130.63     11.84 o
 -14   6   5        3.64        1.63      5.18 o
 -13   6   5      466.41      479.72     21.00 o
 -12   6   5      184.09      171.66     11.65 o
 -11   6   5      811.29      828.33     19.25 o
 -10   6   5       12.74       14.80      4.46 o
  -9   6   5      481.78      479.52     13.38 o
  -8   6   5      582.94      608.59     12.27 o
  -7   6   5     2013.94     2099.98     22.56 o
  -6   6   5      619.47      637.20      9.38 o
  -5   6   5        8.86       11.95      1.47 o
  -4   6   5       50.96       38.34      2.16 o
  -3   6   5       81.21      137.87      4.19 o
  -2   6   5      154.41      176.04      5.41 o
  -1   6   5     1191.49     1310.81     15.03 o
   0   6   5      577.35      615.79      6.59 o
   1   6   5      301.84      335.81      4.82 o
   2   6   5      812.33      813.78      9.58 o
   3   6   5      750.03      745.45      9.94 o
   4   6   5       15.42       13.31      2.05 o
   5   6   5        0.68       -0.57      1.77 o
   6   6   5      589.13      579.78     11.56 o
   7   6   5       40.23       44.68      4.20 o
   8   6   5       25.69       20.01      3.58 o
   9   6   5       12.70       10.11      3.91 o
  10   6   5        0.93       -1.47      3.78 o
  11   6   5       29.48       28.05      6.12 o
 -14   7   5       25.05       19.53      6.74 o
 -13   7   5      267.13      281.49     15.53 o
 -12   7   5     1986.83     1988.96     44.42 o
 -11   7   5     2413.22     2456.45     43.44 o
 -10   7   5     2602.14     2685.53     40.33 o
  -9   7   5     2455.05     2432.88     36.98 o
  -8   7   5     1951.47     1951.45     31.02 o
  -7   7   5       98.29       98.86      4.26 o
  -6   7   5     1740.15     1786.92     18.89 o
  -5   7   5      783.44      835.69     12.03 o
  -4   7   5      851.57      898.77     12.26 o
  -3   7   5      357.29      301.96      7.24 o
  -2   7   5     6872.27     6811.05     60.90 o
  -1   7   5    10242.13    10508.03     87.44 o
   0   7   5    10279.47    10459.08     74.64 o
   1   7   5     5624.97     5680.45     41.32 o
   2   7   5     4331.84     4381.24     31.94 o
   3   7   5     1096.95     1071.75     12.99 o
   4   7   5     1132.27     1135.14     15.61 o
   5   7   5      907.48      909.81     15.09 o
   6   7   5      376.65      365.05      9.42 o
   7   7   5     1540.42     1565.00     34.37 o
   8   7   5     1171.62     1264.66     24.63 o
   9   7   5     1950.58     1969.17     33.72 o
  10   7   5      922.62      928.85     26.16 o
  11   7   5      718.01      742.78     32.18 o
 -14   8   5       21.71       27.05      8.93 o
 -13   8   5        4.87        3.16      5.81 o
 -12   8   5      129.96      127.46     11.25 o
 -11   8   5        3.95        2.00      4.98 o
 -10   8   5      245.16      272.54     12.28 o
  -9   8   5      147.61      149.25      9.42 o
  -8   8   5      760.93      755.56     18.11 o
  -7   8   5       20.86       15.87      4.13 o
  -6   8   5        3.60        5.57      3.19 o
  -5   8   5       18.19       22.38      2.64 o
  -4   8   5       90.53       86.70      3.67 o
  -3   8   5       24.49       21.00      2.66 o
  -2   8   5        7.75       17.54      5.78 o
  -1   8   5     1714.28     1725.69     20.40 o
   0   8   5        3.60        6.23      1.68 o
   1   8   5       48.12       53.33      3.08 o
   2   8   5        0.18        8.12      2.27 o
   3   8   5      590.95      579.20     11.79 o
   4   8   5       95.49       80.38      5.81 o
   5   8   5       43.05       39.42      4.66 o
   6   8   5      141.09      129.42      7.66 o
   7   8   5       41.81       24.47      4.75 o
   8   8   5        0.54        8.84      4.46 o
   9   8   5        4.49        7.07      5.02 o
  10   8   5       52.45       55.63      8.85 o
 -13   9   5      712.58      718.04     26.56 o
 -12   9   5     1829.93     1903.59     39.98 o
 -11   9   5     1673.24     1729.68     36.73 o
 -10   9   5     1728.60     1798.58     37.77 o
  -9   9   5     1759.91     1749.19     31.69 o
  -8   9   5     1349.79     1385.77     26.81 o
  -7   9   5     1793.62     1791.54     30.90 o
  -6   9   5      890.80      882.86     19.68 o
  -5   9   5     1135.71     1128.24     22.34 o
  -4   9   5        3.13        3.94      3.22 o
  -3   9   5      869.05      876.48     21.11 o
  -2   9   5     5530.68     5465.44     50.66 o
  -1   9   5     3818.42     3831.56     36.16 o
   0   9   5     1787.21     1733.84     28.03 o
   1   9   5      430.82      437.37     10.44 o
   2   9   5     2204.57     2188.75     28.03 o
   3   9   5      341.77      377.02     10.06 o
   4   9   5      118.46      134.64      6.91 o
   5   9   5      129.95      118.66      7.26 o
   6   9   5      543.49      523.48     13.51 o
   7   9   5     1174.02     1098.29     22.75 o
   8   9   5     1302.68     1381.22     29.74 o
   9   9   5     1938.86     1981.60     43.91 o
  10   9   5     1630.10     1713.12     41.01 o
 -12  10   5       79.99       79.71     11.59 o
 -11  10   5        4.20       -0.08      5.92 o
 -10  10   5        4.57       15.24      7.98 o
  -9  10   5       19.57       13.42      5.41 o
  -8  10   5      240.04      229.46     13.18 o
  -7  10   5      124.50      137.95      9.46 o
  -6  10   5      452.44      421.14     14.00 o
  -5  10   5       56.76       54.15      6.01 o
  -4  10   5       20.25       15.52      4.28 o
  -3  10   5      922.91      889.73     22.30 o
  -2  10   5      232.07      221.17     10.09 o
  -1  10   5      277.89      287.66     12.71 o
   0  10   5       64.55       56.12      5.27 o
   1  10   5      513.82      467.25     13.34 o
   2  10   5      111.21      130.33      7.58 o
   3  10   5       10.14       23.90      4.24 o
   4  10   5      548.85      490.44     13.34 o
   5  10   5      202.38      175.20      9.16 o
   6  10   5      195.19      203.17     13.04 o
   7  10   5       99.52       90.47      8.85 o
   8  10   5       87.00       99.49      9.51 o
   9  10   5       36.51       36.98      7.25 o
 -11  11   5      663.36      776.50     31.19 o
 -10  11   5      605.75      622.03     24.83 o
  -9  11   5      326.32      343.05     38.79 o
  -8  11   5      410.74      440.07     17.08 o
  -7  11   5      567.11      569.35     19.43 o
  -6  11   5     1365.75     1350.24     27.61 o
  -5  11   5     2093.72     2068.66     35.62 o
  -4  11   5      423.35      426.00     21.53 o
  -3  11   5     1158.99     1096.85     32.56 o
  -2  11   5     1826.37     1790.96     35.58 o
  -1  11   5     4362.62     4311.62     52.62 o
   0  11   5     1086.82     1144.28     21.15 o
   1  11   5     3215.23     3131.77     41.62 o
   2  11   5     1137.87     1147.80     22.08 o
   3  11   5     2255.45     2189.73     32.42 o
   4  11   5      457.55      469.00     13.52 o
   5  11   5      340.00      370.65     12.69 o
   6  11   5      546.51      588.41     19.24 o
   7  11   5      252.09      258.97     16.80 o
   8  11   5     1289.14     1342.96     35.96 o
 -10  12   5       54.96       38.66     10.19 o
  -9  12   5        0.63        3.25      6.20 o
  -8  12   5       79.49      105.17     16.10 o
  -7  12   5      152.99      158.20     12.71 o
  -6  12   5        6.49        4.13      4.69 o
  -5  12   5       24.85       20.15      5.94 o
  -4  12   5      327.64      318.65     14.43 o
  -3  12   5      174.49      158.39     14.42 o
  -2  12   5      574.77      525.87     18.55 o
  -1  12   5      951.12      959.69     20.06 o
   0  12   5      570.48      572.32     14.79 o
   1  12   5      106.49      101.69      7.52 o
   2  12   5     1121.28     1125.73     21.77 o
   3  12   5       41.10       58.21      6.29 o
   4  12   5      122.14      105.61      8.84 o
   5  12   5        0.01        3.65      5.07 o
   6  12   5        4.37       12.45      6.74 o
   7  12   5      502.48      493.78     22.88 o
  -9  13   5      795.93      873.17     38.67 o
  -8  13   5     1199.22     1202.11     37.11 o
  -7  13   5      682.74      687.52     27.09 o
  -6  13   5      699.55      718.94     27.41 o
  -5  13   5     1408.48     1446.27     41.03 o
  -4  13   5     1464.92     1475.14     34.63 o
  -3  13   5      899.66      921.05     26.30 o
  -2  13   5      694.55      674.90     22.75 o
  -1  13   5      358.26      399.55     17.43 o
   0  13   5      801.73      750.84     22.57 o
   1  13   5      632.59      633.37     24.83 o
   2  13   5      735.20      725.46     22.04 o
   3  13   5      971.88     1046.95     47.87 o
   4  13   5     2107.54     2158.44     63.07 o
   5  13   5     1352.06     1389.77     49.08 o
  -7  14   5      188.72      182.05     16.98 o
  -6  14   5      125.17      131.47     14.74 o
  -5  14   5      190.99      171.38     16.21 o
  -4  14   5       22.03       16.89      7.96 o
  -3  14   5      147.05      145.06     15.53 o
  -2  14   5        8.73        8.43      7.09 o
  -1  14   5       13.45       10.03      8.84 o
   0  14   5        1.04        1.61     12.32 o
   1  14   5       36.61       40.73     11.67 o
   2  14   5      179.22      182.66     20.11 o
   3  14   5        1.31        4.82      9.31 o
  -3  15   5      838.08      850.30     32.32 o
  -2  15   5      472.20      491.10     25.03 o
  -1  15   5        1.86       -0.12     10.43 o
   0  15   5      134.83      129.46     18.44 o
 -16   0   6      786.51      707.56     31.76 o
 -15   0   6     2548.06     2330.12     60.97 o
 -14   0   6      758.69      778.97     30.08 o
 -13   0   6     4221.29     4161.25     87.29 o
 -12   0   6     1120.00     1122.99     33.92 o
 -11   0   6      293.39      301.61     11.90 o
 -10   0   6       64.54       81.32      6.86 o
  -9   0   6      717.37      781.75     20.19 o
  -8   0   6     4531.86     4848.21     53.37 o
  -7   0   6      444.42      445.76      9.43 o
  -6   0   6     6239.75     6402.07     87.16 o
  -5   0   6      379.95      303.54      6.51 o
  -4   0   6     2392.79     2146.50     36.81 o
  -3   0   6     4898.27     4499.12     51.91 o
  -2   0   6    12642.92    13260.25    146.25 o
  -1   0   6      101.99       83.83      4.89 o
   0   0   6      613.45      611.68      8.89 o
   1   0   6     3559.38     3648.11     36.54 o
   2   0   6       30.36        4.95      2.57 o
   3   0   6     3267.98     3395.18     36.27 o
   4   0   6     1096.38     1032.06     17.00 o
   5   0   6     9433.85     9543.67    111.79 o
   6   0   6     1548.05     1499.37     23.07 o
   7   0   6     5271.88     5136.65     67.51 o
   8   0   6     2104.50     2058.67     39.64 o
   9   0   6      145.42      144.28     10.61 o
  10   0   6      522.27      543.79     18.63 o
  11   0   6      171.08      162.05     12.83 o
  12   0   6      281.44      302.24     19.43 o
 -16   1   6      339.77      297.97     16.74 o
 -15   1   6       12.91        3.27      7.80 o
 -14   1   6        1.67       15.81      5.58 o
 -13   1   6       32.69       53.26      8.33 o
 -12   1   6      196.56      188.65     10.79 o
 -11   1   6      243.83      234.80      8.71 o
 -10   1   6      127.55      125.63      4.72 o
  -9   1   6      121.10      131.52      4.31 o
  -8   1   6      637.43      685.67     10.07 o
  -7   1   6       10.93       11.41      1.59 o
  -6   1   6       90.08      102.85      2.75 o
  -5   1   6        0.23       -0.94      0.86 o
  -4   1   6        0.79       -0.29      0.86 o
  -3   1   6     1337.00     1450.16     17.04 o
  -2   1   6        7.77        9.80      1.18 o
  -1   1   6     1894.16     2095.56     17.63 o
   0   1   6      357.78      426.22      4.04 o
   1   1   6      190.68      199.36      3.19 o
   2   1   6     5670.07     6321.36     43.47 o
   3   1   6      704.43      810.94      9.17 o
   4   1   6     1004.96     1077.87     12.65 o
   5   1   6      412.88      382.91      8.04 o
   6   1   6      293.24      284.57      6.52 o
   7   1   6     1141.69     1148.45     15.66 o
   8   1   6        0.30       -3.31      2.85 o
   9   1   6        3.97        0.97      2.72 o
  10   1   6      277.85      264.20      9.65 o
  11   1   6       49.21       45.81      6.38 o
  12   1   6        5.88       -1.42      4.14 o
 -16   2   6     1439.79     1470.45     35.99 o
 -15   2   6      889.07      882.60     24.20 o
 -14   2   6      621.23      655.70     19.78 o
 -13   2   6     1079.56     1114.47     26.78 o
 -12   2   6     2239.08     2138.64     36.97 o
 -11   2   6      356.03      323.12     10.57 o
 -10   2   6     1052.40     1038.69     13.21 o
  -9   2   6     1262.73     1252.07     17.67 o
  -8   2   6     1577.50     1592.91     17.19 o
  -7   2   6     2660.53     2675.68     24.60 o
  -6   2   6     7373.12     7377.25     60.86 o
  -5   2   6    19392.66    20224.66    149.82 o
  -4   2   6     4294.16     4165.89     37.07 o
  -3   2   6    14152.06    14200.99    112.40 o
  -2   2   6     3857.83     3677.33     30.04 o
  -1   2   6     4530.58     4434.40     32.29 o
   0   2   6     1297.18     1273.98     10.30 o
   1   2   6     1946.54     1993.46     17.61 o
   2   2   6      971.17      908.94      9.38 o
   3   2   6     2624.18     2608.46     20.77 o
   4   2   6     7373.35     7403.22     53.99 o
   5   2   6     3445.15     3223.38     29.91 o
   6   2   6     2214.81     2170.63     22.39 o
   7   2   6     2241.26     2169.11     26.14 o
   8   2   6     2793.61     2804.77     36.16 o
   9   2   6      188.80      173.96      8.12 o
  10   2   6      256.50      214.03      9.17 o
  11   2   6      259.84      258.11     10.84 o
  12   2   6      423.32      444.56     15.20 o
 -16   3   6       36.40        5.06      6.65 o
 -15   3   6       36.58       19.47      6.44 o
 -14   3   6        1.86        2.55      4.79 o
 -13   3   6      267.93      247.58     14.03 o
 -12   3   6      941.76      933.45     22.31 o
 -11   3   6      217.00      209.24      8.42 o
 -10   3   6       29.71       32.79      3.59 o
  -9   3   6     1100.62     1069.68     13.80 o
  -8   3   6     6065.15     6350.49     54.64 o
  -7   3   6      527.60      507.81      7.07 o
  -6   3   6     1023.05     1053.89     12.09 o
  -5   3   6      450.80      542.12      7.87 o
  -4   3   6      871.36      997.57     20.39 o
  -3   3   6       55.48       42.21      3.84 o
  -2   3   6     2280.61     2375.90     22.50 o
  -1   3   6     1071.46     1009.62      9.78 o
   0   3   6      780.81      803.09      8.10 o
   1   3   6       51.37       45.30      1.88 o
   2   3   6      348.36      317.60      4.74 o
   3   3   6      841.59      766.25      8.92 o
   4   3   6      470.43      441.82      6.81 o
   5   3   6     1171.03     1197.95     13.65 o
   6   3   6      180.29      165.85      6.19 o
   7   3   6      567.57      521.21     10.76 o
   8   3   6     2705.50     2601.80     48.08 o
   9   3   6      366.31      346.58     10.46 o
  10   3   6       42.43       45.57      6.11 o
  11   3   6       10.48        8.76      4.29 o
  12   3   6      166.64      144.03     10.20 o
 -16   4   6      657.32      687.32     28.05 o
 -15   4   6      238.47      212.03     13.67 o
 -14   4   6      420.39      382.96     19.91 o
 -13   4   6     2130.63     1980.46     37.16 o
 -12   4   6     2380.87     2264.26     39.38 o
 -11   4   6      887.23      911.83     18.83 o
 -10   4   6      277.25      299.59      9.86 o
  -9   4   6     2284.75     2260.38     25.92 o
  -8   4   6     1597.11     1519.89     18.41 o
  -7   4   6     1504.31     1342.75     15.28 o
  -6   4   6     2535.94     2590.19     25.13 o
  -5   4   6      807.75      768.32      9.65 o
  -4   4   6     6953.09     7287.90     64.88 o
  -3   4   6     7086.51     7315.11     56.97 o
  -2   4   6    11324.03    12032.17     82.40 o
  -1   4   6      777.91      661.79      7.31 o
   0   4   6     1851.01     1774.91     14.44 o
   1   4   6     2794.39     2629.98     19.98 o
   2   4   6     4303.48     4163.59     31.85 o
   3   4   6     2607.49     2572.84     21.82 o
   4   4   6     3286.38     3296.27     30.49 o
   5   4   6      344.13      326.26      6.81 o
   6   4   6      930.07      947.14     14.83 o
   7   4   6     3195.50     3189.98     35.54 o
   8   4   6     2367.85     2375.13     32.54 o
   9   4   6     1260.15     1226.42     22.44 o
  10   4   6      325.95      278.24     10.71 o
  11   4   6     1260.34     1324.15     25.11 o
  12   4   6      781.50      818.93     31.95 o
 -15   5   6        1.39        4.61      5.85 o
 -14   5   6      320.29      303.63     14.84 o
 -13   5   6      351.66      350.70     15.27 o
 -12   5   6      248.16      230.36     12.80 o
 -11   5   6       40.84       46.53      6.31 o
 -10   5   6     1511.95     1589.10     41.64 o
  -9   5   6      266.60      253.51      7.48 o
  -8   5   6        0.52        1.13      2.97 o
  -7   5   6      699.85      689.74      9.12 o
  -6   5   6      112.19       88.94      3.67 o
  -5   5   6        0.95        0.12      1.06 o
  -4   5   6        9.69       20.14      1.52 o
  -3   5   6      620.42      624.68      7.99 o
  -2   5   6     2761.27     2899.60     24.00 o
  -1   5   6     2699.89     2846.35     22.81 o
   0   5   6      146.22      130.41      3.09 o
   1   5   6        2.74        4.99      1.16 o
   2   5   6      556.15      593.81      7.79 o
   3   5   6      328.21      338.70      6.16 o
   4   5   6      620.93      635.51      9.19 o
   5   5   6      252.77      251.66      7.97 o
   6   5   6        2.36       -0.22      2.08 o
   7   5   6      114.96      123.40      6.26 o
   8   5   6       86.71       81.88      6.37 o
   9   5   6        0.17        0.82      3.42 o
  10   5   6      142.36      150.18      9.03 o
  11   5   6       96.47      105.37      8.21 o
 -15   6   6       45.47       39.74      7.84 o
 -14   6   6      225.63      239.05     14.54 o
 -13   6   6       78.46       68.40      8.22 o
 -12   6   6     1222.89     1211.27     27.65 o
 -11   6   6     1823.92     1882.33     35.20 o
 -10   6   6     1420.47     1432.16     25.60 o
  -9   6   6     2362.20     2446.23     35.73 o
  -8   6   6      914.53      914.11     12.73 o
  -7   6   6     4937.10     5008.19     45.12 o
  -6   6   6     2872.28     2926.55     31.02 o
  -5   6   6      690.13      691.65     10.09 o
  -4   6   6      387.38      338.56      6.96 o
  -3   6   6     2226.26     2280.34     21.96 o
  -2   6   6     4779.63     4898.16     44.17 o
  -1   6   6     2794.13     2796.19     23.26 o
   0   6   6     3664.28     3624.48     28.34 o
   1   6   6     7354.72     7306.15     50.92 o
   2   6   6     5800.62     5755.91     41.34 o
   3   6   6     2073.97     2117.42     20.43 o
   4   6   6     1505.08     1597.80     18.15 o
   5   6   6       14.69       19.43      3.06 o
   6   6   6      504.51      480.08     10.61 o
   7   6   6      515.03      504.20     12.03 o
   8   6   6      536.75      570.85     14.60 o
   9   6   6      924.18      994.97     20.63 o
  10   6   6      847.46      856.66     23.76 o
  11   6   6      973.71     1015.96     24.97 o
 -14   7   6       72.86       72.57      9.35 o
 -13   7   6        1.74       -0.38      4.89 o
 -12   7   6       18.30        6.65      5.16 o
 -11   7   6       24.39       27.23      6.23 o
 -10   7   6        0.01        1.39      3.98 o
  -9   7   6        9.29        6.34      3.90 o
  -8   7   6       11.39        9.66      3.72 o
  -7   7   6      631.55      608.25     13.07 o
  -6   7   6      120.07      132.32      6.20 o
  -5   7   6      555.59      565.82     10.93 o
  -4   7   6       31.09       35.39      3.28 o
  -3   7   6        9.57       14.59      2.10 o
  -2   7   6       13.33       12.62      2.41 o
  -1   7   6        0.07        4.09      2.00 o
   0   7   6      118.43      127.46      4.34 o
   1   7   6       12.88        9.98      1.62 o
   2   7   6      154.68      145.39      4.05 o
   3   7   6       20.95       17.93      2.76 o
   4   7   6      195.80      154.88      6.52 o
   5   7   6       38.61       21.12      3.85 o
   6   7   6       47.42       47.99      4.75 o
   7   7   6       14.61       18.38      4.09 o
   8   7   6       43.17       45.87      5.43 o
   9   7   6       21.36       17.73      4.66 o
  10   7   6       50.83       46.11      6.23 o
 -14   8   6      375.97      401.01     18.50 o
 -13   8   6      334.83      371.00     19.73 o
 -12   8   6      958.53      962.50     25.75 o
 -11   8   6     1445.87     1479.63     39.00 o
 -10   8   6     3535.50     3551.11     56.54 o
  -9   8   6     4509.85     4572.04     60.14 o
  -8   8   6     3337.88     3278.04     46.16 o
  -7   8   6     3865.08     3843.57     51.14 o
  -6   8   6      327.76      307.76     10.73 o
  -5   8   6       76.11       72.80      4.94 o
  -4   8   6      235.71      242.40      6.81 o
  -3   8   6      833.18      817.80     19.70 o
  -2   8   6      465.41      438.70      9.81 o
  -1   8   6      991.14      970.59     14.59 o
   0   8   6     2129.97     2132.71     22.12 o
   1   8   6     3799.86     3821.91     33.54 o
   2   8   6     3800.57     3804.48     35.17 o
   3   8   6     2097.79     2075.85     24.08 o
   4   8   6     1180.28     1129.57     19.01 o
   5   8   6      436.45      441.27     13.71 o
   6   8   6      235.24      249.32     13.39 o
   7   8   6      872.29      823.89     18.48 o
   8   8   6      232.12      249.52     11.38 o
   9   8   6     1135.25     1138.78     30.03 o
  10   8   6     1360.57     1428.86     36.34 o
 -13   9   6       20.37       23.60      7.02 o
 -12   9   6       75.45       78.70      9.38 o
 -11   9   6       64.64       68.96      9.01 o
 -10   9   6      376.34      385.59     22.17 o
  -9   9   6       86.20       93.40      9.32 o
  -8   9   6       12.55        6.61      4.22 o
  -7   9   6       88.19       85.66      7.35 o
  -6   9   6      146.69      133.90      8.51 o
  -5   9   6      315.22      305.07     15.29 o
  -4   9   6      239.61      233.01     10.15 o
  -3   9   6      380.14      425.73     19.20 o
  -2   9   6      452.27      460.19     13.89 o
  -1   9   6     1505.82     1437.66     26.82 o
   0   9   6      149.47      162.72     10.72 o
   1   9   6       84.28       90.39      6.23 o
   2   9   6       17.98       24.97      4.21 o
   3   9   6       81.51       70.03      5.38 o
   4   9   6        6.52        7.33      3.11 o
   5   9   6      220.23      216.57     10.84 o
   6   9   6       19.45        9.52      5.95 o
   7   9   6        2.85       -0.15      4.16 o
   8   9   6       33.96       29.38      6.45 o
   9   9   6       66.56       51.60      8.85 o
 -12  10   6      360.79      396.41     18.36 o
 -11  10   6     1103.28     1170.53     30.11 o
 -10  10   6     2203.07     2335.88     44.87 o
  -9  10   6     1387.17     1464.27     32.98 o
  -8  10   6     2000.69     2066.34     35.75 o
  -7  10   6      549.82      546.96     23.41 o
  -6  10   6     1504.61     1537.45     28.68 o
  -5  10   6      167.08      178.69     13.93 o
  -4  10   6      720.17      720.86     18.00 o
  -3  10   6      940.94      915.94     23.05 o
  -2  10   6     3693.49     3566.76     48.49 o
  -1  10   6     5228.42     5064.79     58.75 o
   0  10   6     6951.94     6849.55     75.36 o
   1  10   6     3611.73     3750.49     46.31 o
   2  10   6     1684.24     1669.87     26.55 o
   3  10   6     1790.72     1801.84     28.12 o
   4  10   6     1368.99     1268.97     25.01 o
   5  10   6      955.82      920.36     19.23 o
   6  10   6      424.87      386.06     13.50 o
   7  10   6      381.37      407.91     14.26 o
   8  10   6      437.82      418.18     16.83 o
 -11  11   6       99.30      113.14     13.19 o
 -10  11   6      122.63      113.79     13.71 o
  -9  11   6        0.23       -2.74      5.37 o
  -8  11   6      528.12      550.14     24.63 o
  -7  11   6     1111.92     1102.76     27.93 o
  -6  11   6      943.04      921.01     22.26 o
  -5  11   6      125.15      107.06      8.73 o
  -4  11   6      328.10      323.19     13.42 o
  -3  11   6      469.96      414.02     15.68 o
  -2  11   6       20.74       15.26      4.12 o
  -1  11   6      134.52      110.20      7.58 o
   0  11   6       36.03       47.95      5.53 o
   1  11   6        2.03        3.54      3.55 o
   2  11   6      122.95      141.70      8.64 o
   3  11   6      501.48      560.05     14.87 o
   4  11   6      210.27      209.70     11.54 o
   5  11   6      112.20      130.47      9.57 o
   6  11   6      188.44      155.11     11.63 o
   7  11   6      134.62      137.98     11.47 o
 -10  12   6      413.85      398.41     21.35 o
  -9  12   6      304.07      326.58     20.45 o
  -8  12   6      667.19      655.38     22.35 o
  -7  12   6      819.33      828.19     25.00 o
  -6  12   6     1594.53     1552.44     34.99 o
  -5  12   6      799.80      774.40     23.58 o
  -4  12   6     1429.95     1404.32     29.14 o
  -3  12   6     1930.37     1898.20     34.64 o
  -2  12   6      995.92      965.34     23.47 o
  -1  12   6      117.30      112.09      8.76 o
   0  12   6       53.55       56.01      6.21 o
   1  12   6      704.99      667.80     16.49 o
   2  12   6      798.25      772.36     19.67 o
   3  12   6     1033.70      979.19     22.68 o
   4  12   6      399.24      395.84     16.45 o
   5  12   6      322.66      345.40     16.69 o
   6  12   6      757.88      788.77     23.79 o
  -9  13   6       94.55       79.58     12.22 o
  -8  13   6       89.71      103.54     13.26 o
  -7  13   6        0.43       -2.27      6.35 o
  -6  13   6       34.87       36.27      8.76 o
  -5  13   6       78.11       93.73     12.10 o
  -4  13   6       13.57       10.20      5.93 o
  -3  13   6      194.35      181.57     13.45 o
  -2  13   6      320.27      316.57     17.73 o
  -1  13   6       51.75       43.24      7.46 o
   0  13   6       20.52       10.95      6.15 o
   1  13   6       80.12       90.98     11.07 o
   2  13   6      129.46      154.95     15.05 o
   3  13   6        0.07        6.22      5.54 o
   4  13   6       96.27      102.14     12.40 o
   5  13   6       19.44        6.94      7.35 o
  -6  14   6     1184.27     1221.51     37.99 o
  -5  14   6     1777.77     1886.57     74.62 o
  -4  14   6     1219.21     1271.36     90.29 o
  -3  14   6     2200.14     2184.68     52.13 o
  -2  14   6     1174.27     1224.79     38.60 o
  -1  14   6      471.36      448.46     53.80 o
   0  14   6      188.39      188.60     22.28 o
   1  14   6      310.20      294.14     25.12 o
   2  14   6      475.62      449.33     32.47 o
 -16   1   7      813.84      803.21     23.80 o
 -15   1   7      759.20      726.41     21.50 o
 -14   1   7     1574.95     1443.56     30.55 o
 -13   1   7     3415.28     3309.20     51.85 o
 -12   1   7     1481.70     1468.52     28.40 o
 -11   1   7     1145.54     1061.24     22.22 o
 -10   1   7     1143.57     1135.52     16.71 o
  -9   1   7     4523.81     4601.31     41.15 o
  -8   1   7     1362.65     1389.46     16.59 o
  -7   1   7      179.88      167.49      4.20 o
  -6   1   7     1528.13     1513.38     14.88 o
  -5   1   7     6333.78     6588.22     62.05 o
  -4   1   7    13048.06    13741.42    115.68 o
  -3   1   7    10305.10    10449.92     83.85 o
  -2   1   7     8520.19     8364.99     67.93 o
  -1   1   7     1279.28     1081.40     10.54 o
   0   1   7     2065.65     2073.29     14.78 o
   1   1   7       46.56       26.13      1.65 o
   2   1   7     2392.96     2451.08     19.28 o
   3   1   7     2632.24     2792.22     22.17 o
   4   1   7     1502.14     1470.94     14.88 o
   5   1   7     4100.15     3998.63     33.94 o
   6   1   7     4326.19     4215.81     43.28 o
   7   1   7     7381.90     7322.07     76.08 o
   8   1   7     1305.67     1324.62     21.25 o
   9   1   7      467.27      486.18     12.39 o
  10   1   7     1029.17      998.40     22.51 o
  11   1   7      171.73      179.05     10.88 o
 -16   2   7      100.74       80.94     10.02 o
 -15   2   7        4.88        1.17      5.74 o
 -14   2   7        0.02        6.27      5.50 o
 -13   2   7       20.29       19.51      6.15 o
 -12   2   7       11.75        3.51      4.31 o
 -11   2   7      108.63       97.58      7.49 o
 -10   2   7     1355.17     1352.67     31.88 o
  -9   2   7      712.97      730.67     10.06 o
  -8   2   7      379.59      415.18      7.93 o
  -7   2   7      348.31      326.89      6.25 o
  -6   2   7      185.28      198.47      4.00 o
  -5   2   7      971.72      967.67     10.91 o
  -4   2   7     1221.94     1202.10     14.52 o
  -3   2   7     1118.04     1257.56     14.31 o
  -2   2   7     1468.76     1470.06     15.21 o
  -1   2   7      156.58      130.63      2.58 o
   0   2   7      401.33      397.57      4.65 o
   1   2   7     1124.13     1147.30     10.30 o
   2   2   7       90.59      117.68      3.85 o
   3   2   7      196.15      191.50      8.84 o
   4   2   7     1225.37     1188.88     12.66 o
   5   2   7        1.78        3.73      1.97 o
   6   2   7      258.30      253.78      9.47 o
   7   2   7        4.50        5.68      3.40 o
   8   2   7      584.66      551.98     12.85 o
   9   2   7       35.69       25.27      4.61 o
  10   2   7      529.10      535.76     14.60 o
  11   2   7        6.95        4.99      4.60 o
 -16   3   7      377.58      362.54     18.46 o
 -15   3   7      666.34      650.52     20.67 o
 -14   3   7     1027.09     1030.22     25.72 o
 -13   3   7     1937.10     1857.93     35.01 o
 -12   3   7     1491.10     1490.06     29.16 o
 -11   3   7      250.52      290.04     11.35 o
 -10   3   7      142.06      146.34      7.59 o
  -9   3   7      109.89      111.52      3.82 o
  -8   3   7      581.16      588.92     10.81 o
  -7   3   7     1829.34     1836.00     22.02 o
  -6   3   7     5051.08     5013.57     43.21 o
  -5   3   7     3251.18     3202.02     44.77 o
  -4   3   7     3763.21     3606.96     40.32 o
  -3   3   7     6927.85     7028.90     67.79 o
  -2   3   7     4155.05     4158.38     34.48 o
  -1   3   7     4644.09     4847.01     35.33 o
   0   3   7     5104.31     5215.50     38.23 o
   1   3   7     3137.64     3108.72     23.84 o
   2   3   7     1383.70     1348.27     15.00 o
   3   3   7      273.93      278.34      5.38 o
   4   3   7     1035.81      982.44     11.26 o
   5   3   7      587.17      556.62     11.12 o
   6   3   7     2485.98     2463.45     28.68 o
   7   3   7     1570.58     1570.80     23.36 o
   8   3   7      382.10      377.23     11.40 o
   9   3   7     1162.66     1157.87     24.97 o
  10   3   7      477.50      498.80     14.21 o
  11   3   7      905.05      855.02     21.52 o
 -16   4   7      374.07      423.88     18.67 o
 -15   4   7      194.03      198.49     13.33 o
 -14   4   7      236.26      222.92     13.22 o
 -13   4   7       77.21       82.81      8.38 o
 -12   4   7      229.80      229.17     12.66 o
 -11   4   7      140.96      154.69      9.49 o
 -10   4   7      530.37      529.89     13.12 o
  -9   4   7      103.12      102.33      4.24 o
  -8   4   7        0.18       -0.56      1.62 o
  -7   4   7     1127.43     1071.49     14.58 o
  -6   4   7      527.88      501.93      7.65 o
  -5   4   7     1265.02     1232.73     15.78 o
  -4   4   7     1143.23     1234.53     14.35 o
  -3   4   7        5.84        6.49      1.24 o
  -2   4   7     3858.25     4123.94     32.27 o
  -1   4   7     1133.21     1125.91     11.37 o
   0   4   7     1546.51     1609.26     13.77 o
   1   4   7      794.52      822.53      8.60 o
   2   4   7      177.88      201.96      5.10 o
   3   4   7      343.76      379.27      6.16 o
   4   4   7     2059.59     2124.78     20.43 o
   5   4   7       12.53        9.30      2.39 o
   6   4   7     1401.34     1420.64     26.30 o
   7   4   7       30.72       29.35      4.52 o
   8   4   7       15.81       17.78      4.12 o
   9   4   7      190.95      159.09      8.94 o
  10   4   7      167.47      170.07     11.22 o
  11   4   7       68.15       57.80      7.40 o
 -15   5   7      470.77      529.03     19.22 o
 -14   5   7      406.96      427.47     16.49 o
 -13   5   7      579.31      589.88     18.46 o
 -12   5   7     1098.67     1051.15     24.55 o
 -11   5   7      771.17      800.45     20.03 o
 -10   5   7     3449.04     3379.87     47.71 o
  -9   5   7     2985.95     2989.05     40.14 o
  -8   5   7     2157.45     2181.89     25.53 o
  -7   5   7     2960.68     3020.03     29.54 o
  -6   5   7     3272.32     3270.56     29.13 o
  -5   5   7     1445.98     1444.85     15.78 o
  -4   5   7     1524.26     1488.43     14.44 o
  -3   5   7     2145.38     2062.54     19.43 o
  -2   5   7      129.65      109.19      3.19 o
  -1   5   7     1911.95     1807.57     16.55 o
   0   5   7     1693.00     1675.81     15.04 o
   1   5   7    10911.00    11025.17     74.29 o
   2   5   7     1756.20     1711.46     15.70 o
   3   5   7     5571.39     5579.87     55.32 o
   4   5   7      620.97      603.36     11.03 o
   5   5   7       60.79       66.17      4.51 o
   6   5   7      521.74      548.08     12.32 o
   7   5   7      356.83      371.62     11.30 o
   8   5   7     1760.22     1719.89     36.66 o
   9   5   7      505.92      510.59     14.20 o
  10   5   7     1647.22     1680.68     29.35 o
  11   5   7      897.32      982.56     23.83 o
 -15   6   7       10.13        8.81      6.39 o
 -14   6   7        0.34       -4.55      4.94 o
 -13   6   7      260.54      259.47     14.44 o
 -12   6   7      531.12      534.22     17.33 o
 -11   6   7      137.24      124.10      9.48 o
 -10   6   7        6.07        8.63      4.24 o
  -9   6   7       83.69       89.33      6.64 o
  -8   6   7      780.85      760.88     14.47 o
  -7   6   7     1158.62     1204.11     16.39 o
  -6   6   7      638.44      653.31      9.44 o
  -5   6   7       17.65       21.39      2.39 o
  -4   6   7      313.86      284.60      6.02 o
  -3   6   7      915.00      955.22     12.79 o
  -2   6   7        0.97        4.08      1.37 o
  -1   6   7        2.39        3.12      1.28 o
   0   6   7      772.00      800.78      9.20 o
   1   6   7      249.27      235.79      6.55 o
   2   6   7      526.90      475.70      8.01 o
   3   6   7      217.14      213.84      6.40 o
   4   6   7        0.94        3.51      2.37 o
   5   6   7      690.95      716.23     13.99 o
   6   6   7       13.97        8.04      3.45 o
   7   6   7      103.13      107.81      7.30 o
   8   6   7      325.15      328.02     13.61 o
   9   6   7       76.21       93.77      7.59 o
  10   6   7       10.53       -0.13      4.05 o
 -14   7   7      281.57      269.51     16.02 o
 -13   7   7      421.64      414.24     18.28 o
 -12   7   7      768.91      761.03     21.45 o
 -11   7   7      548.95      566.94     17.80 o
 -10   7   7     3210.14     3140.12     50.33 o
  -9   7   7     4225.53     4207.55     62.72 o
  -8   7   7     2485.76     2529.53     36.80 o
  -7   7   7     4873.51     4860.41     66.49 o
  -6   7   7     1286.11     1296.92     18.49 o
  -5   7   7      759.79      765.47     12.93 o
  -4   7   7      386.81      376.12      8.52 o
  -3   7   7     2130.50     2192.39     25.70 o
  -2   7   7     3033.17     3193.12     32.35 o
  -1   7   7     2325.49     2349.12     26.63 o
   0   7   7     8628.50     8623.12     62.78 o
   1   7   7     3875.92     3869.76     31.22 o
   2   7   7     3424.75     3524.55     32.71 o
   3   7   7     2221.43     2202.39     30.47 o
   4   7   7     5498.67     5283.45     57.56 o
   5   7   7     1410.86     1384.98     25.79 o
   6   7   7     1465.21     1480.85     25.36 o
   7   7   7      321.95      316.46     11.07 o
   8   7   7      193.89      201.68     10.42 o
   9   7   7       75.82       65.42      6.94 o
  10   7   7      474.68      503.96     15.47 o
 -14   8   7        2.24        2.42      5.61 o
 -13   8   7       28.85       23.87      6.55 o
 -12   8   7        1.42       -2.59      4.68 o
 -11   8   7       14.33        6.68      5.40 o
 -10   8   7      124.14      103.15      9.35 o
  -9   8   7       28.13       21.17      5.57 o
  -8   8   7        4.99        1.11      3.54 o
  -7   8   7      187.89      188.76      9.69 o
  -6   8   7      601.14      577.38     23.33 o
  -5   8   7       28.14       26.99      3.96 o
  -4   8   7        0.87        3.90      2.49 o
  -3   8   7        0.31       -1.34      2.10 o
  -2   8   7     1756.64     1743.59     21.49 o
  -1   8   7      124.35      131.87     12.68 o
   0   8   7       26.19       20.36      3.20 o
   1   8   7        1.81       -1.83      2.29 o
   2   8   7      133.74      153.40      6.46 o
   3   8   7       39.66       39.06      4.00 o
   4   8   7        1.66       -2.92      2.57 o
   5   8   7       79.66       61.91      5.97 o
   6   8   7        1.30       -1.64      3.02 o
   7   8   7      112.41      105.15      7.73 o
   8   8   7        0.40        0.23      3.75 o
   9   8   7       29.61       47.61      6.99 o
 -13   9   7      100.65      108.43     12.42 o
 -12   9   7      160.78      170.76     12.76 o
 -11   9   7      600.24      597.26     22.78 o
 -10   9   7     2942.73     2967.14     54.78 o
  -9   9   7     2552.26     2527.58     47.00 o
  -8   9   7     3923.47     3903.25     60.26 o
  -7   9   7     1894.05     1981.60     44.73 o
  -6   9   7      903.94      935.03     21.04 o
  -5   9   7        3.25        6.85      3.45 o
  -4   9   7      544.35      517.25     14.22 o
  -3   9   7     2135.15     2052.09     41.25 o
  -2   9   7        5.69       11.56      4.19 o
  -1   9   7      212.22      224.75      9.40 o
   0   9   7      632.61      679.67     14.84 o
   1   9   7     4451.32     4389.85     51.54 o
   2   9   7     3668.58     3597.33     40.87 o
   3   9   7     2054.23     2057.88     27.75 o
   4   9   7     1442.22     1449.66     30.02 o
   5   9   7      843.96      851.89     22.01 o
   6   9   7      363.36      362.25     14.38 o
   7   9   7      662.95      675.33     20.23 o
   8   9   7      129.14      129.70     10.77 o
 -12  10   7        2.63       -1.98      5.63 o
 -11  10   7      468.31      477.02     18.98 o
 -10  10   7       86.67       91.51      9.84 o
  -9  10   7      236.91      232.15     14.15 o
  -8  10   7      366.37      374.38     16.28 o
  -7  10   7      590.50      594.50     19.09 o
  -6  10   7       21.06       13.28      4.52 o
  -5  10   7      235.30      245.28     14.25 o
  -4  10   7        4.71        6.96      3.67 o
  -3  10   7       90.97       91.78      7.42 o
  -2  10   7      557.59      550.42     14.05 o
  -1  10   7      909.92      892.59     18.34 o
   0  10   7      307.44      312.65     10.80 o
   1  10   7      169.72      143.86      8.32 o
   2  10   7       39.72       41.32      5.24 o
   3  10   7        7.10        7.07      4.66 o
   4  10   7      223.56      196.65      9.94 o
   5  10   7      181.83      178.76      9.80 o
   6  10   7       41.29       47.31      5.96 o
   7  10   7       69.38       80.31      7.95 o
   8  10   7        2.26       -8.27      5.44 o
 -11  11   7      396.95      417.95     19.06 o
 -10  11   7       92.78      105.00     11.07 o
  -9  11   7     1274.55     1353.14     35.23 o
  -8  11   7      853.73      802.85     23.94 o
  -7  11   7     2394.75     2375.73     44.69 o
  -6  11   7     2177.30     2109.70     46.80 o
  -5  11   7      874.03      879.43     24.00 o
  -4  11   7     1337.41     1284.94     29.51 o
  -3  11   7     1580.03     1550.89     32.93 o
  -2  11   7      758.70      788.12     17.88 o
  -1  11   7      537.37      543.54     15.80 o
   0  11   7     1748.39     1673.25     30.21 o
   1  11   7     2093.96     2073.89     41.11 o
   2  11   7      805.26      781.62     19.63 o
   3  11   7      748.63      764.52     20.77 o
   4  11   7      617.96      650.23     18.36 o
   5  11   7      886.71      909.78     22.25 o
   6  11   7      157.21      146.27     11.63 o
   7  11   7      480.43      499.12     36.02 o
 -10  12   7      573.21      631.81     25.66 o
  -9  12   7      117.68      108.72     11.25 o
  -8  12   7       43.76       55.49      8.97 o
  -7  12   7       62.23       52.40      8.45 o
  -6  12   7      146.04      155.09     12.30 o
  -5  12   7      165.88      164.54     12.41 o
  -4  12   7       51.50       61.28      8.12 o
  -3  12   7      122.92      110.65     10.89 o
  -2  12   7      558.27      543.77     16.70 o
  -1  12   7      279.74      286.55     13.06 o
   0  12   7       54.85       53.24      6.82 o
   1  12   7       18.79       21.36      5.33 o
   2  12   7       26.67       23.03      5.45 o
   3  12   7      211.00      210.47     12.14 o
   4  12   7      680.28      660.70     30.58 o
   5  12   7      428.34      443.27     18.01 o
  -8  13   7      185.75      199.36     16.95 o
  -7  13   7      184.17      179.34     27.19 o
  -6  13   7     1172.13     1191.76     45.19 o
  -5  13   7     1086.43     1062.50     29.39 o
  -4  13   7     1886.40     1893.58     40.70 o
  -3  13   7     1635.86     1617.59     53.17 o
  -2  13   7     1730.90     1620.00     37.61 o
  -1  13   7     1501.79     1432.55     32.20 o
   0  13   7     1405.39     1324.20     27.75 o
   1  13   7      670.41      696.14     36.53 o
   2  13   7      473.92      450.98     17.56 o
   3  13   7      461.44      423.20     23.99 o
   4  13   7      414.55      384.84     18.40 o
  -6  14   7       13.85       17.75      8.15 o
  -5  14   7       45.38       36.92      9.55 o
  -4  14   7       35.95       34.08      9.35 o
  -3  14   7       91.50       83.20     10.62 o
  -2  14   7        5.59       -5.05      5.99 o
  -1  14   7       13.04       11.34      7.24 o
   0  14   7      108.02      119.08     13.24 o
   1  14   7        0.61        5.90      8.31 o
 -16   0   8      404.13      372.70     49.06 o
 -15   0   8      242.49      234.74     19.89 o
 -14   0   8     2685.55     2524.96     61.79 o
 -13   0   8     2434.42     2239.32     55.11 o
 -12   0   8     4511.72     4332.47     87.29 o
 -11   0   8     1637.56     1611.64     66.60 o
 -10   0   8      276.54      279.22      9.01 o
  -9   0   8      592.32      587.65     13.65 o
  -8   0   8     1438.13     1522.37     21.93 o
  -7   0   8      619.63      596.63     13.24 o
  -6   0   8      836.29      828.27     15.61 o
  -5   0   8     1158.28      964.61     13.73 o
  -4   0   8     3005.17     2929.70     52.95 o
  -3   0   8     7102.18     6868.02     78.67 o
  -2   0   8     6516.48     6430.22     67.01 o
  -1   0   8     3808.99     3421.73     32.11 o
   0   0   8     7845.41     8255.75     79.07 o
   1   0   8      271.74      203.62      7.81 o
   2   0   8     2506.03     2727.86     39.89 o
   3   0   8      655.36      656.31     11.37 o
   4   0   8     1209.07     1057.87     16.31 o
   5   0   8     1281.28     1312.57     27.89 o
   6   0   8     2574.26     2467.43     44.52 o
   7   0   8     4066.76     4017.26     66.12 o
   8   0   8      349.78      393.51     18.55 o
   9   0   8     2461.33     2484.97     57.39 o
  10   0   8     1172.26     1215.14     80.58 o
  11   0   8      165.68      149.75     14.70 o
 -16   1   8       24.97       24.22      7.12 o
 -15   1   8      163.08      145.84     11.32 o
 -14   1   8        0.49        0.24      5.71 o
 -13   1   8       18.24       10.44      5.85 o
 -12   1   8        0.39       -2.38      4.22 o
 -11   1   8       90.67       92.07     12.04 o
 -10   1   8       69.64       82.41      8.23 o
  -9   1   8     1361.57     1403.73     15.53 o
  -8   1   8      236.98      249.86      5.54 o
  -7   1   8      186.33      199.15      4.36 o
  -6   1   8     1272.21     1287.26     14.19 o
  -5   1   8      390.86      445.71      6.74 o
  -4   1   8      601.37      741.80      9.13 o
  -3   1   8      426.14      455.92      6.42 o
  -2   1   8       34.59       47.24      2.26 o
  -1   1   8      436.86      464.31      5.74 o
   0   1   8      533.35      633.60      8.65 o
   1   1   8       71.44       98.37      2.77 o
   2   1   8      691.43      829.46      9.54 o
   3   1   8        0.64        4.85      1.38 o
   4   1   8      823.07      837.58     10.28 o
   5   1   8       53.18       67.02      6.89 o
   6   1   8      191.75      306.20     22.75 o
   7   1   8       16.12       18.38      6.01 o
   8   1   8        0.12        4.22      3.33 o
   9   1   8        2.54       -1.38      4.05 o
  10   1   8       35.50       35.04      6.44 o
  11   1   8       42.11       39.33      6.62 o
 -16   2   8      327.25      341.52     16.15 o
 -15   2   8      741.54      735.66     21.66 o
 -14   2   8     2246.78     2213.77     40.18 o
 -13   2   8     1567.83     1553.74     30.86 o
 -12   2   8      959.62      959.95     21.99 o
 -11   2   8     3049.66     2964.93     45.05 o
 -10   2   8     6745.16     6777.27     68.45 o
  -9   2   8     4421.42     4473.41     43.47 o
  -8   2   8      554.51      595.88      9.34 o
  -7   2   8      901.52      947.63     12.05 o
  -6   2   8     1650.53     1664.11     16.32 o
  -5   2   8     4808.19     4883.11     43.33 o
  -4   2   8     7030.05     7169.61     75.51 o
  -3   2   8    10636.14    11116.07    114.02 o
  -2   2   8     3750.42     3414.73     35.34 o
  -1   2   8     8375.30     8414.67     61.18 o
   0   2   8     4013.17     3878.64     28.41 o
   1   2   8      624.41      555.32      6.50 o
   2   2   8      645.15      613.15      8.31 o
   3   2   8      760.44      731.73      8.61 o
   4   2   8      777.24      753.27     12.50 o
   5   2   8      104.35      120.89      6.11 o
   6   2   8     1711.57     1702.51     24.36 o
   7   2   8     1468.19     1471.25     24.65 o
   8   2   8      822.98      807.94     24.67 o
   9   2   8     2496.12     2527.47     41.23 o
  10   2   8     1948.69     1984.23     35.66 o
  11   2   8      531.44      566.48     17.46 o
 -16   3   8       31.31       20.11      6.85 o
 -15   3   8      332.38      318.52     15.91 o
 -14   3   8      353.85      349.31     14.80 o
 -13   3   8       87.70      100.00      8.83 o
 -12   3   8        0.08       -2.15      3.41 o
 -11   3   8      562.54      549.30     15.38 o
 -10   3   8        1.25       -2.21      3.11 o
  -9   3   8      542.15      587.17     10.28 o
  -8   3   8       48.34       49.80      3.31 o
  -7   3   8       67.86       74.66      3.48 o
  -6   3   8      577.46      617.64      8.75 o
  -5   3   8      860.12      876.43     10.37 o
  -4   3   8     1203.06     1186.80     15.21 o
  -3   3   8      126.88       97.41      4.36 o
  -2   3   8      770.04      810.83      9.62 o
  -1   3   8       29.30       29.85      1.71 o
   0   3   8      760.02      812.31      8.88 o
   1   3   8       61.33       53.89      2.32 o
   2   3   8      592.00      566.19     10.38 o
   3   3   8       91.43       99.13      4.14 o
   4   3   8       79.60       75.67      3.88 o
   5   3   8      273.88      259.34      8.92 o
   6   3   8      297.18      336.64     10.49 o
   7   3   8        2.82        2.52      3.30 o
   8   3   8       40.44       34.71      4.70 o
   9   3   8       46.52       34.46      5.77 o
  10   3   8      190.17      171.45     10.88 o
 -16   4   8      335.42      294.22     16.57 o
 -15   4   8      482.33      472.17     17.62 o
 -14   4   8      470.67      469.15     16.92 o
 -13   4   8     1468.76     1405.35     40.23 o
 -12   4   8       59.90       50.93      6.53 o
 -11   4   8      779.80      741.93     18.45 o
 -10   4   8     1428.01     1444.00     26.80 o
  -9   4   8     2205.96     2114.92     66.08 o
  -8   4   8     1960.16     2012.00     24.93 o
  -7   4   8     2897.24     2840.09     33.10 o
  -6   4   8     5084.95     5192.67     48.34 o
  -5   4   8     1606.41     1620.76     17.79 o
  -4   4   8     2880.26     3079.81     26.32 o
  -3   4   8     1499.49     1408.69     15.90 o
  -2   4   8     2346.14     2285.05     18.76 o
  -1   4   8     5134.94     5140.74     38.12 o
   0   4   8     5628.57     5744.42     44.75 o
   1   4   8     3928.42     3906.56     29.72 o
   2   4   8      823.00      867.71     10.36 o
   3   4   8     2514.16     2543.54     23.58 o
   4   4   8     1670.12     1559.30     20.05 o
   5   4   8     2520.88     2385.11     30.59 o
   6   4   8     6176.98     6245.04     72.86 o
   7   4   8     1753.69     1707.27     27.63 o
   8   4   8     1210.99     1148.74     23.44 o
   9   4   8       98.03       85.06      7.93 o
  10   4   8     1000.39     1059.28     24.56 o
 -15   5   8       52.35       42.42      7.95 o
 -14   5   8       38.52       29.78      8.10 o
 -13   5   8        0.13       -0.47      5.40 o
 -12   5   8        9.06        6.82      4.44 o
 -11   5   8      377.31      328.40     12.68 o
 -10   5   8      631.45      599.50     21.55 o
  -9   5   8      211.69      215.95      8.56 o
  -8   5   8      358.19      356.58     10.95 o
  -7   5   8      158.32      185.26      5.93 o
  -6   5   8      191.63      206.46      5.86 o
  -5   5   8     1231.27     1271.88     17.48 o
  -4   5   8     1113.96     1140.27     12.41 o
  -3   5   8      106.13      106.00      3.26 o
  -2   5   8       96.79       78.71      3.30 o
  -1   5   8        0.13        0.09      1.15 o
   0   5   8      968.13      958.43     10.59 o
   1   5   8      729.25      755.38      8.85 o
   2   5   8     1680.65     1649.74     16.84 o
   3   5   8     1214.40     1221.58     15.62 o
   4   5   8      891.88      840.10     14.81 o
   5   5   8      925.79      844.77     20.94 o
   6   5   8      199.99      180.99      9.25 o
   7   5   8       77.02       75.08      8.13 o
   8   5   8       60.14       54.20      7.32 o
   9   5   8      271.20      296.29     12.65 o
  10   5   8      120.33      130.94      9.81 o
 -15   6   8      662.77      663.56     22.58 o
 -14   6   8      226.46      225.98     13.91 o
 -13   6   8      116.58      122.33     10.12 o
 -12   6   8      111.46      123.47      9.71 o
 -11   6   8      109.56      123.11     12.93 o
 -10   6   8     2456.21     2390.08     39.90 o
  -9   6   8     2375.02     2418.77     39.29 o
  -8   6   8     4309.65     4417.52     73.50 o
  -7   6   8     3516.92     3657.68     35.84 o
  -6   6   8     3907.59     3874.32     40.68 o
  -5   6   8     2050.38     2043.46     18.57 o
  -4   6   8     3189.21     3182.53     27.18 o
  -3   6   8      247.08      258.35      5.06 o
  -2   6   8       84.04       97.31      3.15 o
  -1   6   8        2.71        4.03      1.46 o
   0   6   8     4178.27     4190.23     33.18 o
   1   6   8     3801.59     3818.72     30.80 o
   2   6   8      933.60      955.48     12.68 o
   3   6   8     3449.96     3577.54     35.70 o
   4   6   8     1126.28     1154.69     20.44 o
   5   6   8     3423.42     3451.34     45.22 o
   6   6   8      224.18      234.16      9.73 o
   7   6   8       46.70       55.98      5.74 o
   8   6   8        6.36        8.00      4.16 o
   9   6   8       96.07       71.17      7.89 o
 -14   7   8       32.50       28.82      6.96 o
 -13   7   8       55.78       39.62      6.95 o
 -12   7   8       66.22       69.65      8.04 o
 -11   7   8        0.55       -6.57      3.70 o
 -10   7   8       15.15       12.63      5.88 o
  -9   7   8       17.80       12.53      4.56 o
  -8   7   8       21.00       19.33      4.56 o
  -7   7   8      181.59      206.43     12.54 o
  -6   7   8        9.89        9.05      2.79 o
  -5   7   8       17.08       24.99      2.98 o
  -4   7   8       64.42       61.41      3.82 o
  -3   7   8       26.94       24.40      2.81 o
  -2   7   8       13.44       11.75      3.26 o
  -1   7   8     1566.70     1473.08     15.79 o
   0   7   8      232.78      218.15      7.65 o
   1   7   8     1482.77     1427.74     21.86 o
   2   7   8       45.79       42.99      3.92 o
   3   7   8        5.00        5.80      3.95 o
   4   7   8       12.26       18.74      4.20 o
   5   7   8      175.18      180.27      8.77 o
   6   7   8      102.85      102.48      7.26 o
   7   7   8      436.14      442.98     15.05 o
   8   7   8        7.92       10.91      4.34 o
   9   7   8       25.79       21.74      5.63 o
 -14   8   8       87.05       95.41     10.30 o
 -13   8   8      328.59      346.02     19.84 o
 -12   8   8      522.19      515.99     18.44 o
 -11   8   8      502.00      503.21     17.42 o
 -10   8   8     1478.74     1470.51     30.84 o
  -9   8   8     1383.27     1390.06     35.17 o
  -8   8   8     1900.34     1888.55     34.72 o
  -7   8   8     2461.42     2447.09     36.52 o
  -6   8   8     1433.27     1379.06     24.33 o
  -5   8   8     1409.21     1428.47     24.51 o
  -4   8   8      174.53      164.97      6.99 o
  -3   8   8      792.30      815.09     14.40 o
  -2   8   8        8.25       11.38      3.15 o
  -1   8   8      169.02      170.31      7.77 o
   0   8   8     1282.05     1275.64     16.79 o
   1   8   8     3150.67     3071.61     34.66 o
   2   8   8     4208.41     4080.71     43.80 o
   3   8   8     4747.76     4760.00     54.18 o
   4   8   8     3422.19     3429.62     42.53 o
   5   8   8     1044.83     1061.42     21.00 o
   6   8   8       91.23       77.97      6.85 o
   7   8   8      211.98      209.86     13.12 o
   8   8   8      280.19      272.71     12.32 o
 -13   9   8       33.09       26.21      9.20 o
 -12   9   8       73.39       64.99     10.33 o
 -11   9   8       83.97       82.54      9.11 o
 -10   9   8       30.73       36.88      7.12 o
  -9   9   8       68.92       72.86      8.20 o
  -8   9   8       77.08       70.43      9.03 o
  -7   9   8       10.80       13.99      4.91 o
  -6   9   8        8.98       10.64      4.42 o
  -5   9   8      221.76      235.16     10.23 o
  -4   9   8       63.95       62.74      6.00 o
  -3   9   8       44.96       44.69      4.86 o
  -2   9   8      525.90      512.02     13.01 o
  -1   9   8     1045.98     1035.90     20.71 o
   0   9   8      645.49      616.70     16.46 o
   1   9   8       28.39       21.85      4.00 o
   2   9   8      213.92      214.00      9.46 o
   3   9   8       46.00       47.86      6.16 o
   4   9   8      173.78      176.26      8.93 o
   5   9   8      123.22      143.05      8.35 o
   6   9   8      253.11      253.48     11.57 o
   7   9   8       27.60       11.93      5.31 o
   8   9   8       14.88        3.63      6.17 o
 -12  10   8      327.81      378.48     17.77 o
 -11  10   8      590.78      575.13     22.05 o
 -10  10   8      863.41      871.16     24.64 o
  -9  10   8     1267.40     1221.36     29.25 o
  -8  10   8     1009.54     1047.30     26.16 o
  -7  10   8     1642.58     1657.65     34.06 o
  -6  10   8     3607.87     3602.17     57.21 o
  -5  10   8     2596.24     2550.47     44.53 o
  -4  10   8     2064.14     2033.62     37.83 o
  -3  10   8     1434.38     1426.13     27.04 o
  -2  10   8     1164.20     1145.07     23.73 o
  -1  10   8     2515.94     2566.71     43.57 o
   0  10   8     2248.95     2184.85     35.28 o
   1  10   8     1390.23     1389.95     26.60 o
   2  10   8     1199.41     1121.24     23.64 o
   3  10   8     1135.98     1129.51     21.58 o
   4  10   8     2935.33     2939.39     40.52 o
   5  10   8      971.07      978.60     20.66 o
   6  10   8      920.51      957.80     20.79 o
   7  10   8      349.73      359.58     15.72 o
 -11  11   8      563.85      612.02     22.42 o
 -10  11   8       78.64       75.06      9.67 o
  -9  11   8        9.91       13.80      6.05 o
  -8  11   8        2.35       -1.09      5.08 o
  -7  11   8      133.22      117.58     10.53 o
  -6  11   8      211.65      201.83     13.51 o
  -5  11   8      437.55      443.97     17.04 o
  -4  11   8      389.09      370.34     15.86 o
  -3  11   8     1146.92     1096.96     30.63 o
  -2  11   8      325.18      321.28     13.42 o
  -1  11   8      207.80      195.40     11.09 o
   0  11   8      546.95      480.75     15.16 o
   1  11   8      685.49      644.82     17.83 o
   2  11   8      153.28      152.48     10.11 o
   3  11   8        5.03        2.71      4.39 o
   4  11   8      160.66      157.58     10.68 o
   5  11   8      102.99      122.30      8.89 o
   6  11   8      267.15      300.17     17.86 o
 -10  12   8      439.95      441.56     19.83 o
  -9  12   8     1480.30     1523.96     52.61 o
  -8  12   8      579.18      575.84     25.98 o
  -7  12   8      815.70      845.97     28.94 o
  -6  12   8      332.23      356.30     16.78 o
  -5  12   8      305.38      292.96     16.43 o
  -4  12   8     1373.17     1421.17     33.18 o
  -3  12   8     1258.46     1147.85     30.15 o
  -2  12   8      983.26      944.09     27.95 o
  -1  12   8      480.15      483.12     21.51 o
   0  12   8      862.88      884.47     21.81 o
   1  12   8      564.56      581.79     17.60 o
   2  12   8      431.99      428.82     15.57 o
   3  12   8      140.40      139.11     10.41 o
   4  12   8      426.47      453.65     18.58 o
  -8  13   8        6.48       -1.39      7.14 o
  -7  13   8       20.96       16.67      7.04 o
  -6  13   8      211.09      191.02     14.11 o
  -5  13   8       18.80        6.36      5.98 o
  -4  13   8      102.37      104.70      9.88 o
  -3  13   8        0.18        2.07      4.97 o
  -2  13   8      137.78      111.25     15.58 o
  -1  13   8      399.93      370.07     15.36 o
   0  13   8       77.75       78.73      8.41 o
   1  13   8       40.93       41.34      6.94 o
   2  13   8       42.63       37.49      7.39 o
  -5  14   8     1055.11     1075.50     51.73 o
  -4  14   8      844.36      825.46     34.00 o
  -3  14   8      828.36      866.91     35.71 o
  -2  14   8      400.23      431.03     23.26 o
  -1  14   8     1319.85     1393.77     39.68 o
 -16   1   9       15.60       10.84      6.18 o
 -15   1   9      431.26      438.94     17.65 o
 -14   1   9     1510.12     1465.86     30.62 o
 -13   1   9     1509.75     1465.88     29.51 o
 -12   1   9     2968.36     2957.23     45.94 o
 -11   1   9     4967.59     4856.94     65.90 o
 -10   1   9     7930.46     7880.42     97.87 o
  -9   1   9      874.69      915.13     12.47 o
  -8   1   9        9.22       12.45      2.01 o
  -7   1   9     1631.67     1659.62     19.50 o
  -6   1   9      765.18      818.52     10.95 o
  -5   1   9      918.40      963.38     10.73 o
  -4   1   9     1113.59     1042.16     11.23 o
  -3   1   9     6570.67     6528.45     54.34 o
  -2   1   9     4917.74     4828.95     38.73 o
  -1   1   9    12392.13    12478.96     86.23 o
   0   1   9     7145.74     7301.83     52.71 o
   1   1   9     4629.30     4740.19     34.33 o
   2   1   9     1269.49     1302.26     13.00 o
   3   1   9     1174.67     1083.94     11.32 o
   4   1   9      704.96      629.87     12.33 o
   5   1   9      242.82      255.85      8.23 o
   6   1   9     1194.85     1218.37     26.71 o
   7   1   9      910.30      905.81     20.68 o
   8   1   9     1599.81     1568.07     29.86 o
   9   1   9     2231.12     2253.92     44.31 o
  10   1   9     1632.08     1668.59     32.41 o
 -16   2   9       28.48       30.69      7.22 o
 -15   2   9      185.67      153.29     11.63 o
 -14   2   9       59.28       45.04      7.27 o
 -13   2   9      558.75      588.69     17.65 o
 -12   2   9      147.66      121.17      8.84 o
 -11   2   9     1203.36     1142.65     29.28 o
 -10   2   9      361.62      345.53     11.36 o
  -9   2   9      388.05      397.79      8.33 o
  -8   2   9        0.18        1.64      1.46 o
  -7   2   9      346.02      377.39      6.03 o
  -6   2   9      643.85      661.53     10.66 o
  -5   2   9     1890.84     2107.53     29.03 o
  -4   2   9     1458.24     1605.41     24.91 o
  -3   2   9     1291.73     1303.11     41.48 o
  -2   2   9      311.75      348.45      6.70 o
  -1   2   9      227.28      254.33      4.28 o
   0   2   9      979.18     1037.14     10.25 o
   1   2   9      274.22      255.76      4.93 o
   2   2   9     1546.88     1538.25     16.35 o
   3   2   9        9.35        7.56      1.82 o
   4   2   9       74.04       73.24      4.95 o
   5   2   9      519.88      517.27     23.26 o
   6   2   9      188.40      192.33      9.40 o
   7   2   9      392.30      363.56     14.64 o
   8   2   9        3.06       12.47      4.49 o
   9   2   9        6.27        6.33      5.06 o
  10   2   9      369.33      386.87     14.71 o
 -16   3   9      609.87      613.91     20.91 o
 -15   3   9      151.71      139.80     11.15 o
 -14   3   9      665.47      682.87     20.08 o
 -13   3   9      681.24      679.87     19.12 o
 -12   3   9      486.19      523.27     15.74 o
 -11   3   9     1310.05     1253.30     24.83 o
 -10   3   9      971.41      954.44     20.59 o
  -9   3   9      406.02      432.47      9.85 o
  -8   3   9     1449.43     1483.83     17.69 o
  -7   3   9     2418.75     2459.34     23.69 o
  -6   3   9     3423.33     3513.34     33.28 o
  -5   3   9      589.46      594.37     15.17 o
  -4   3   9     4470.81     4492.00     46.46 o
  -3   3   9     2225.96     2155.29     21.93 o
  -2   3   9     1903.78     1917.33     18.58 o
  -1   3   9     2246.35     2223.09     18.65 o
   0   3   9     3005.65     2886.64     22.77 o
   1   3   9     1389.30     1313.85     12.11 o
   2   3   9      657.18      665.61     12.11 o
   3   3   9     1061.96     1098.29     14.28 o
   4   3   9     1597.47     1588.89     24.70 o
   5   3   9      708.07      685.11     15.00 o
   6   3   9     1409.83     1374.26     26.86 o
   7   3   9      341.45      335.51     12.86 o
   8   3   9      795.76      806.68     20.08 o
   9   3   9     1236.66     1231.60     26.45 o
  10   3   9      396.79      416.80     20.64 o
 -16   4   9       26.40       18.56      6.98 o
 -15   4   9      152.39      149.72     11.69 o
 -14   4   9      154.60      163.91     11.44 o
 -13   4   9      296.30      316.76     13.86 o
 -12   4   9       76.95       80.71      7.68 o
 -11   4   9      113.08      111.88      8.26 o
 -10   4   9      293.44      302.14     10.91 o
  -9   4   9      569.38      590.44     12.71 o
  -8   4   9      507.20      492.91      9.01 o
  -7   4   9      124.32      121.74      4.18 o
  -6   4   9      304.98      291.73      5.76 o
  -5   4   9      195.91      200.54      4.93 o
  -4   4   9       83.59       69.17      2.75 o
  -3   4   9      143.99      169.90      4.68 o
  -2   4   9      145.89      136.85      3.14 o
  -1   4   9      484.60      473.83      6.63 o
   0   4   9      553.16      518.15      7.16 o
   1   4   9        6.43       14.27      1.64 o
   2   4   9      297.17      289.55      5.43 o
   3   4   9      145.00      129.21      6.61 o
   4   4   9      388.62      373.11     18.64 o
   5   4   9      321.08      313.12     19.31 o
   6   4   9     1486.68     1486.44     25.10 o
   7   4   9      138.39      137.10      9.19 o
   8   4   9      624.01      623.44     17.59 o
   9   4   9      254.48      247.95     12.85 o
 -15   5   9      673.26      714.71     22.15 o
 -14   5   9      425.06      411.08     16.72 o
 -13   5   9      720.23      716.39     20.28 o
 -12   5   9      159.97      177.14     13.34 o
 -11   5   9     1135.72     1122.96     24.18 o
 -10   5   9      848.30      809.22     25.38 o
  -9   5   9     1590.46     1603.73     28.27 o
  -8   5   9     3206.51     3070.58     87.82 o
  -7   5   9     4213.08     4206.73     36.43 o
  -6   5   9     2749.24     2756.34     28.89 o
  -5   5   9     1599.31     1702.70     18.01 o
  -4   5   9     3067.24     3174.26     25.42 o
  -3   5   9     2527.63     2575.75     22.55 o
  -2   5   9     3955.74     4013.86     31.19 o
  -1   5   9     1269.85     1255.65     13.09 o
   0   5   9      700.80      718.67      9.52 o
   1   5   9        6.63       11.91      1.99 o
   2   5   9      745.73      751.64     11.29 o
   3   5   9     3984.28     4042.64     48.04 o
   4   5   9      938.80      967.77     18.19 o
   5   5   9     2726.71     2770.67     38.25 o
   6   5   9      586.42      588.65     14.68 o
   7   5   9     1655.25     1645.29     30.84 o
   8   5   9      755.37      777.54     20.02 o
   9   5   9      900.92      960.16     32.93 o
 -15   6   9       44.35       45.79     10.22 o
 -14   6   9       92.87       96.38      9.78 o
 -13   6   9       17.48        4.63      4.60 o
 -12   6   9        0.26       -0.93      3.90 o
 -11   6   9        0.04       -2.12      3.43 o
 -10   6   9       94.68       80.38      9.24 o
  -9   6   9        0.08       -5.70      2.85 o
  -8   6   9      244.33      221.23      9.64 o
  -7   6   9        5.78       10.38      2.79 o
  -6   6   9        2.11        1.37      2.08 o
  -5   6   9      150.06      151.59      5.22 o
  -4   6   9      419.13      408.27      6.53 o
  -3   6   9      371.82      365.50      8.05 o
  -2   6   9     2656.22     2690.77     24.26 o
  -1   6   9       82.69       69.41      3.61 o
   0   6   9      466.16      443.89      7.32 o
   1   6   9     1659.59     1614.96     19.93 o
   2   6   9        0.86        0.28      2.44 o
   3   6   9        0.15        2.86      2.53 o
   4   6   9       19.55       26.39      4.49 o
   5   6   9       93.52       91.85      6.79 o
   6   6   9       68.75       66.88      6.22 o
   7   6   9        8.65       14.20      5.06 o
   8   6   9        7.37        4.92      5.01 o
   9   6   9       73.00       74.33     11.31 o
 -14   7   9      704.10      655.96     21.26 o
 -13   7   9      271.12      262.98     19.29 o
 -12   7   9      159.43      153.30     10.75 o
 -11   7   9      447.85      422.85     14.99 o
 -10   7   9      752.30      754.47     19.69 o
  -9   7   9     1379.76     1409.35     27.94 o
  -8   7   9     1584.27     1629.76     29.96 o
  -7   7   9     5053.21     4892.60     67.09 o
  -6   7   9     2993.59     3062.41     39.99 o
  -5   7   9     7620.12     7635.66     93.62 o
  -4   7   9     1184.37     1279.38     17.70 o
  -3   7   9      666.21      673.43     15.51 o
  -2   7   9      457.50      462.46     10.91 o
  -1   7   9     1333.52     1385.72     22.46 o
   0   7   9     3236.98     3280.82     42.53 o
   1   7   9      373.68      357.33      8.73 o
   2   7   9     5184.29     5091.72     51.49 o
   3   7   9     3388.90     3301.51     40.44 o
   4   7   9     3334.49     3203.25     36.74 o
   5   7   9     2304.86     2348.71     43.66 o
   6   7   9     1450.72     1497.94     26.55 o
   7   7   9      893.82      918.12     22.44 o
   8   7   9       82.44       91.77      8.43 o
 -14   8   9        0.01        0.26      5.48 o
 -13   8   9        5.34        5.32      5.48 o
 -12   8   9      419.49      402.88     16.53 o
 -11   8   9       48.64       61.29      7.65 o
 -10   8   9       84.52       70.42      7.56 o
  -9   8   9      122.44      126.71      9.45 o
  -8   8   9        5.72        6.14      6.91 o
  -7   8   9      331.86      244.41     11.19 o
  -6   8   9      113.57      122.59      8.46 o
  -5   8   9       47.86       38.29      5.36 o
  -4   8   9      567.67      498.57     15.09 o
  -3   8   9        0.79       -0.34      3.07 o
  -2   8   9      650.89      594.75     15.27 o
  -1   8   9      625.43      595.95     16.23 o
   0   8   9       61.12       62.65      4.14 o
   1   8   9       28.67       17.42      4.44 o
   2   8   9      214.84      197.23      8.26 o
   3   8   9       11.28       15.27      3.79 o
   4   8   9       55.64       47.87      5.25 o
   5   8   9       34.38       37.77      4.94 o
   6   8   9        1.55       -3.58      3.66 o
   7   8   9       41.79       53.51      7.12 o
   8   8   9        4.27        5.69     12.80 o
 -13   9   9      464.20      471.72     18.96 o
 -12   9   9      414.76      465.51     18.66 o
 -11   9   9      461.14      473.32     17.64 o
 -10   9   9      366.15      424.29     16.76 o
  -9   9   9      281.05      289.59     13.67 o
  -8   9   9     2341.34     2394.06     48.71 o
  -7   9   9      895.71      953.43     23.33 o
  -6   9   9     2900.78     2946.31     47.69 o
  -5   9   9     1103.77     1131.76     24.97 o
  -4   9   9     1974.37     1880.74     28.32 o
  -3   9   9        5.37       19.14      4.46 o
  -2   9   9       26.95       22.52      4.56 o
  -1   9   9     1042.81     1000.16     20.96 o
   0   9   9      785.20      741.43     17.77 o
   1   9   9      982.14      932.23     19.66 o
   2   9   9     1256.38     1294.07     22.52 o
   3   9   9     3096.23     3182.77     46.56 o
   4   9   9     2395.25     2444.02     39.05 o
   5   9   9     1179.48     1137.76     24.59 o
   6   9   9      564.39      546.99     19.01 o
   7   9   9       81.44       76.24      9.21 o
 -12  10   9      245.15      226.41     15.06 o
 -11  10   9      105.88      117.37     10.94 o
 -10  10   9       83.12       86.29      9.27 o
  -9  10   9      289.00      272.89     25.52 o
  -8  10   9      231.62      238.60     13.75 o
  -7  10   9      255.41      262.19     13.76 o
  -6  10   9       21.89       16.73      5.23 o
  -5  10   9      162.65      173.49     11.16 o
  -4  10   9        2.05       -3.02      3.37 o
  -3  10   9        4.23        4.02      3.67 o
  -2  10   9       66.77       48.59      6.06 o
  -1  10   9      106.24      112.96      8.50 o
   0  10   9      117.04       94.21      7.76 o
   1  10   9       45.58       54.84      6.54 o
   2  10   9      395.34      372.57     12.19 o
   3  10   9        0.09        0.67      3.73 o
   4  10   9        7.26        6.20      4.14 o
   5  10   9      120.79      135.70      9.91 o
   6  10   9      142.20      159.90     14.42 o
 -11  11   9      490.77      508.32     20.72 o
 -10  11   9      678.52      693.11     22.58 o
  -9  11   9      996.99     1020.67     27.33 o
  -8  11   9      638.29      618.68     20.60 o
  -7  11   9     1385.54     1392.06     47.07 o
  -6  11   9     1240.20     1226.13     29.20 o
  -5  11   9     2436.31     2336.47     46.45 o
  -4  11   9     1443.58     1401.62     28.49 o
  -3  11   9      308.07      291.81     16.11 o
  -2  11   9       60.21       62.99      7.43 o
  -1  11   9     1177.87     1152.31     24.73 o
   0  11   9      473.39      478.72     15.56 o
   1  11   9      930.50      943.57     22.42 o
   2  11   9      491.85      448.45     15.44 o
   3  11   9     1053.31     1062.17     24.49 o
   4  11   9      844.47      805.29     21.45 o
   5  11   9      281.67      298.40     14.63 o
  -9  12   9       36.92       27.68      7.69 o
  -8  12   9      871.23      917.63     27.57 o
  -7  12   9      262.87      232.91     14.79 o
  -6  12   9       83.34       79.33     11.54 o
  -5  12   9      518.43      535.95     19.38 o
  -4  12   9      179.11      198.07     12.42 o
  -3  12   9      550.74      582.15     33.80 o
  -2  12   9      342.04      369.07     18.47 o
  -1  12   9       70.01       59.06      7.24 o
   0  12   9       77.17       68.97      7.80 o
   1  12   9      514.34      463.42     16.07 o
   2  12   9      114.85      101.56     11.17 o
   3  12   9        1.58       -1.08      4.90 o
  -7  13   9      928.27      929.48     27.77 o
  -6  13   9      691.69      681.70     23.39 o
  -5  13   9      335.56      313.27     16.46 o
  -4  13   9      799.72      785.57     22.64 o
  -3  13   9     1364.11     1270.59     29.20 o
  -2  13   9     3189.25     3044.83     48.29 o
  -1  13   9     2425.42     2320.89     40.47 o
   0  13   9      893.11      904.76     23.26 o
   1  13   9      359.61      360.62     21.32 o
 -16   0  10       11.30       14.17      8.30 o
 -15   0  10      155.70      111.22     14.57 o
 -14   0  10      199.75      190.53     16.86 o
 -13   0  10      813.81      747.68     30.81 o
 -12   0  10     2707.69     2671.98     60.15 o
 -11   0  10       50.70       35.68      7.96 o
 -10   0  10     1293.60     1342.95     39.58 o
  -9   0  10        6.05        9.55      3.16 o
  -8   0  10     4632.37     4732.75     67.72 o
  -7   0  10     1406.17     1369.96     30.36 o
  -6   0  10      222.29      208.36      8.33 o
  -5   0  10      108.68      106.48      4.67 o
  -4   0  10     1013.74     1013.92     29.21 o
  -3   0  10     1685.09     1594.13     22.79 o
  -2   0  10     6395.74     6608.04     71.22 o
  -1   0  10     6017.51     6265.87     68.75 o
   0   0  10     7963.52     7906.28     77.48 o
   1   0  10     7353.42     7257.46     72.76 o
   2   0  10     4237.36     4161.52     45.90 o
   3   0  10     2611.72     2540.09     44.09 o
   4   0  10      241.30      261.23     20.62 o
   5   0  10      548.80      535.50     21.04 o
   6   0  10       13.12       10.20      5.80 o
   7   0  10      253.00      254.44     16.29 o
   8   0  10     1308.60     1269.10     62.80 o
   9   0  10     1093.38     1058.60     54.98 o
 -16   1  10        3.03       -0.85      5.41 o
 -15   1  10      353.61      334.59     15.87 o
 -14   1  10      216.32      197.05     12.15 o
 -13   1  10       90.20       88.81      8.47 o
 -12   1  10       47.49       46.40      6.46 o
 -11   1  10      366.70      316.73     14.44 o
 -10   1  10       10.85        3.46      3.74 o
  -9   1  10      416.28      395.36      8.45 o
  -8   1  10       68.20       65.76      3.67 o
  -7   1  10      524.60      539.47      8.27 o
  -6   1  10      186.61      158.55      3.77 o
  -5   1  10       14.73       18.16      1.63 o
  -4   1  10      221.64      218.40      4.87 o
  -3   1  10       64.45       74.18      4.33 o
  -2   1  10      691.71      699.21      8.42 o
  -1   1  10       20.93       20.74      1.77 o
   0   1  10      190.10      180.24      4.33 o
   1   1  10       91.33       87.58      3.34 o
   2   1  10       50.80       41.87      2.99 o
   3   1  10     1304.51     1231.03     22.27 o
   4   1  10      616.59      573.50     15.15 o
   5   1  10      121.09      121.05      8.10 o
   6   1  10        8.87       11.80      4.05 o
   7   1  10       61.39       67.56      6.90 o
   8   1  10       92.52       98.36      8.28 o
   9   1  10      127.65      129.62     10.06 o
 -16   2  10      219.71      209.33     13.82 o
 -15   2  10      449.65      464.60     16.90 o
 -14   2  10      694.95      678.10     19.58 o
 -13   2  10     1790.32     1686.71     32.20 o
 -12   2  10     1822.36     1702.42     31.19 o
 -11   2  10     5532.42     5384.92     72.08 o
 -10   2  10     2952.46     2994.74     43.84 o
  -9   2  10     3682.87     3754.66     44.63 o
  -8   2  10     1897.81     1924.05     22.91 o
  -7   2  10     2821.53     2802.70     27.94 o
  -6   2  10      577.33      611.77      9.94 o
  -5   2  10      865.14      978.39     19.47 o
  -4   2  10     3389.81     3368.44     39.96 o
  -3   2  10     1851.16     1759.28     20.54 o
  -2   2  10     3734.98     3811.96     31.96 o
  -1   2  10     1925.76     1920.31     19.00 o
   0   2  10     2428.03     2349.10     23.34 o
   1   2  10     2534.55     2542.55     20.13 o
   2   2  10     1328.55     1345.38     15.84 o
   3   2  10      348.08      353.99      9.28 o
   4   2  10       17.06       31.21      4.21 o
   5   2  10      593.12      604.37     16.01 o
   6   2  10      873.09      875.84     33.46 o
   7   2  10      821.56      827.52     20.22 o
   8   2  10     1447.36     1512.44     29.88 o
   9   2  10     1500.78     1573.93     31.28 o
 -16   3  10       21.60        8.86      6.26 o
 -15   3  10      147.85      138.14     10.86 o
 -14   3  10      300.11      294.49     13.92 o
 -13   3  10      401.55      382.28     14.26 o
 -12   3  10        1.71        1.89      5.40 o
 -11   3  10      179.60      159.36      9.54 o
 -10   3  10     1176.68     1165.02     22.69 o
  -9   3  10      472.69      484.26     10.83 o
  -8   3  10      156.40      139.11      4.55 o
  -7   3  10       39.26       51.13      2.84 o
  -6   3  10      700.29      766.34     10.50 o
  -5   3  10        0.66       -1.05      1.82 o
  -4   3  10        4.36        5.32      2.36 o
  -3   3  10     2470.19     2412.00     26.73 o
  -2   3  10     3361.19     3397.84     29.06 o
  -1   3  10       36.11       43.10      2.14 o
   0   3  10      254.66      228.09      4.76 o
   1   3  10     2188.20     2116.08     18.63 o
   2   3  10      167.29      172.54      6.54 o
   3   3  10     1254.00     1256.59     22.78 o
   4   3  10      228.96      210.55      8.60 o
   5   3  10       37.40       39.58      5.47 o
   6   3  10      298.94      298.30     11.58 o
   7   3  10       99.52       95.16      8.08 o
   8   3  10      139.23      136.68      9.69 o
   9   3  10      132.89      137.54     13.75 o
 -15   4  10      164.61      160.88     11.83 o
 -14   4  10      339.76      364.26     15.48 o
 -13   4  10      176.78      174.28     11.09 o
 -12   4  10      686.99      676.17     18.25 o
 -11   4  10     2939.17     2878.80     44.75 o
 -10   4  10     1641.08     1655.86     29.10 o
  -9   4  10     1394.41     1441.20     25.36 o
  -8   4  10     2003.11     1993.59     26.69 o
  -7   4  10     2839.36     2824.02     27.07 o
  -6   4  10     1685.29     1641.26     20.06 o
  -5   4  10     1278.54     1287.08     14.69 o
  -4   4  10     1285.51     1238.72     16.48 o
  -3   4  10     4472.21     4496.83     40.89 o
  -2   4  10     3989.30     4041.65     31.09 o
  -1   4  10     7147.42     7175.17     52.28 o
   0   4  10      439.02      438.25      6.66 o
   1   4  10     1957.31     1971.41     22.06 o
   2   4  10     2723.12     2613.15     30.17 o
   3   4  10     4403.04     4218.24     44.50 o
   4   4  10     2442.60     2309.86     33.16 o
   5   4  10     1223.75     1209.31     28.16 o
   6   4  10     1432.13     1392.27     27.25 o
   7   4  10      418.26      436.05     14.60 o
   8   4  10     1608.41     1560.63     30.81 o
   9   4  10      705.04      754.54     20.65 o
 -15   5  10        1.10       -5.16      5.01 o
 -14   5  10      325.66      348.74     15.49 o
 -13   5  10      110.55      126.64      9.87 o
 -12   5  10      470.48      495.69     15.79 o
 -11   5  10      328.36      326.51     12.34 o
 -10   5  10      100.89       96.88      7.34 o
  -9   5  10       29.51       25.59      6.22 o
  -8   5  10     1086.74      952.65     19.35 o
  -7   5  10      888.85      937.07     15.38 o
  -6   5  10        0.99        0.14      1.74 o
  -5   5  10     1187.34     1211.53     12.03 o
  -4   5  10      954.18      997.33     10.54 o
  -3   5  10       50.64       57.16      2.57 o
  -2   5  10     1544.32     1530.28     14.48 o
  -1   5  10       63.52       62.76      2.93 o
   0   5  10       34.76       39.07      3.10 o
   1   5  10       63.33       69.25      3.99 o
   2   5  10      142.42      136.56      6.07 o
   3   5  10       19.17       13.61      3.05 o
   4   5  10      863.79      833.39     14.91 o
   5   5  10      813.87      781.79     18.90 o
   6   5  10        1.33        6.08      4.10 o
   7   5  10      387.20      370.33     14.01 o
   8   5  10       28.05       33.04      6.28 o
 -15   6  10      516.27      520.50     19.53 o
 -14   6  10     1228.28     1287.12     40.16 o
 -13   6  10      610.65      610.75     22.78 o
 -12   6  10      793.35      786.73     20.87 o
 -11   6  10      324.58      335.70     20.11 o
 -10   6  10      451.59      428.80     15.94 o
  -9   6  10      324.71      334.45     11.47 o
  -8   6  10     2059.31     1982.75     32.74 o
  -7   6  10     2182.16     2275.32     35.20 o
  -6   6  10     1808.38     1946.52     21.98 o
  -5   6  10     4204.40     4259.86     39.01 o
  -4   6  10     2848.12     2844.17     28.17 o
  -3   6  10      990.04     1004.60     11.80 o
  -2   6  10      179.65      201.57     10.73 o
  -1   6  10      324.50      334.90      7.05 o
   0   6  10     1090.10     1117.92     14.84 o
   1   6  10       89.30       75.31      4.72 o
   2   6  10     2876.47     2875.53     32.95 o
   3   6  10      724.40      726.62     13.59 o
   4   6  10     2234.70     2215.33     28.36 o
   5   6  10     1131.43     1135.71     23.04 o
   6   6  10      685.21      668.66     18.12 o
   7   6  10      937.24      919.07     22.30 o
   8   6  10       48.51       53.83      7.18 o
 -14   7  10        2.91       -1.84      5.69 o
 -13   7  10       61.83       63.21      8.20 o
 -12   7  10      158.39      160.13     10.89 o
 -11   7  10       71.36       64.48      7.20 o
 -10   7  10        2.14       -2.07      3.69 o
  -9   7  10       24.87       29.68      5.03 o
  -8   7  10       25.23       23.06      5.90 o
  -7   7  10      407.24      377.97     12.15 o
  -6   7  10      206.21      216.16      7.98 o
  -5   7  10       40.24       29.40      3.61 o
  -4   7  10       61.41       65.89      4.81 o
  -3   7  10       47.84       38.87      4.26 o
  -2   7  10      311.22      301.54      6.81 o
  -1   7  10       55.05       49.05      4.14 o
   0   7  10      159.44      165.74      6.49 o
   1   7  10      259.24      248.20     12.26 o
   2   7  10      305.84      305.37      8.92 o
   3   7  10      219.22      228.46      8.17 o
   4   7  10       24.96       17.45      4.37 o
   5   7  10        1.62       -0.01      3.57 o
   6   7  10      456.72      420.48     13.90 o
   7   7  10       16.09       11.34      5.15 o
 -13   8  10      823.42      851.20     24.22 o
 -12   8  10      198.32      189.61     12.34 o
 -11   8  10       66.49       70.06      7.84 o
 -10   8  10       21.33       12.88      4.78 o
  -9   8  10       17.62       18.75      5.16 o
  -8   8  10     1065.72     1071.88     23.73 o
  -7   8  10     2880.90     2787.36     50.83 o
  -6   8  10     2790.06     2908.87     45.51 o
  -5   8  10     4134.63     4073.40     77.79 o
  -4   8  10     3055.63     3087.37     43.46 o
  -3   8  10     1915.43     1916.84     32.99 o
  -2   8  10      691.52      643.37     15.78 o
  -1   8  10     1086.66      999.32     20.03 o
   0   8  10      101.85       86.73      6.93 o
   1   8  10       91.21       79.77      6.76 o
   2   8  10     2086.84     2051.79     29.21 o
   3   8  10     2551.11     2511.94     34.30 o
   4   8  10     1362.73     1334.10     24.87 o
   5   8  10     1107.63     1144.70     23.30 o
   6   8  10     1772.69     1816.58     36.05 o
   7   8  10     1301.11     1330.73     30.64 o
 -13   9  10      460.46      474.46     19.21 o
 -12   9  10      226.59      238.47     16.21 o
 -11   9  10      148.10      171.86     11.92 o
 -10   9  10        2.64       -2.20      4.52 o
  -9   9  10      157.70      166.04     11.28 o
  -8   9  10      767.62      769.17     20.72 o
  -7   9  10      234.19      218.82     14.57 o
  -6   9  10      262.76      224.04     11.03 o
  -5   9  10       12.73       11.94      4.46 o
  -4   9  10        2.24        1.99      3.02 o
  -3   9  10       12.90       19.44      4.49 o
  -2   9  10      163.20      154.57      9.21 o
  -1   9  10       64.87       61.98      6.25 o
   0   9  10       95.21      102.15      6.79 o
   1   9  10      145.19      128.24      7.62 o
   2   9  10       11.20       17.87      4.92 o
   3   9  10       52.80       57.28      7.41 o
   4   9  10       89.33       99.02      9.58 o
   5   9  10      108.83      100.67     10.07 o
   6   9  10       16.15        0.90      5.46 o
 -12  10  10      149.32      142.71     11.92 o
 -11  10  10      247.53      248.11     17.51 o
 -10  10  10      275.55      299.35     14.75 o
  -9  10  10      837.46      867.34     23.70 o
  -8  10  10     2094.04     2094.70     39.80 o
  -7  10  10     2708.04     2547.60     44.94 o
  -6  10  10     2192.89     2214.76     58.63 o
  -5  10  10     1405.62     1409.97     27.39 o
  -4  10  10     2080.85     2061.74     31.40 o
  -3  10  10      721.63      708.05     18.52 o
  -2  10  10     1023.50      948.00     23.69 o
  -1  10  10     1314.85     1217.72     27.92 o
   0  10  10      194.35      175.72     10.61 o
   1  10  10     1069.40     1072.06     23.64 o
   2  10  10      802.36      819.05     19.95 o
   3  10  10     2269.49     2419.87     39.06 o
   4  10  10      371.98      365.78     19.07 o
   5  10  10     1052.28     1074.33     28.23 o
 -10  11  10        1.03       -0.73      5.57 o
  -9  11  10      202.66      206.45     14.57 o
  -8  11  10      159.13      192.54     13.07 o
  -7  11  10        5.18        8.75      5.36 o
  -6  11  10       38.61       43.81      7.60 o
  -5  11  10      161.48      156.57     10.41 o
  -4  11  10       78.04       70.20      7.44 o
  -3  11  10      400.61      427.97     14.82 o
  -2  11  10       31.26       41.05      8.69 o
  -1  11  10        9.00        8.24      4.62 o
   0  11  10       13.81       13.20      4.85 o
   1  11  10      188.08      183.89     12.62 o
   2  11  10       79.69       74.80     10.37 o
   3  11  10      281.06      297.15     16.49 o
   4  11  10        2.41       11.72      6.89 o
  -9  12  10      704.93      758.32     24.90 o
  -8  12  10      524.70      558.25     28.22 o
  -7  12  10      698.83      722.74     22.94 o
  -6  12  10      310.35      295.74     16.77 o
  -5  12  10      688.27      665.80     21.77 o
  -4  12  10     1455.05     1477.14     33.67 o
  -3  12  10      538.61      547.98     26.21 o
  -2  12  10     1349.93     1350.72     35.71 o
  -1  12  10      485.74      484.96     18.20 o
   0  12  10      579.02      581.96     20.12 o
   1  12  10      128.99      107.50     10.46 o
   2  12  10      414.08      403.07     18.68 o
  -6  13  10        7.78        9.01      6.36 o
  -5  13  10       33.42       45.41      8.31 o
  -4  13  10       32.85       47.13      8.19 o
  -3  13  10        5.82        6.56      8.20 o
  -2  13  10        1.45        6.83      6.98 o
  -1  13  10       18.79       23.23      8.00 o
 -16   1  11      291.85      282.77     15.63 o
 -15   1  11      731.47      718.31     21.10 o
 -14   1  11      116.56       93.74      8.82 o
 -13   1  11      375.94      374.22     13.83 o
 -12   1  11     1547.04     1487.47     28.51 o
 -11   1  11     2447.86     2452.17     95.80 o
 -10   1  11     2188.65     2259.37     36.67 o
  -9   1  11     3343.99     3280.38     39.63 o
  -8   1  11     5071.33     5116.17     51.53 o
  -7   1  11     2764.00     2766.11     27.22 o
  -6   1  11       20.74       29.46      2.36 o
  -5   1  11     1495.51     1507.71     20.60 o
  -4   1  11      258.78      287.05      5.04 o
  -3   1  11     1950.52     1916.22     21.01 o
  -2   1  11     4600.93     4720.91     40.00 o
  -1   1  11     4686.74     4638.48     40.17 o
   0   1  11     5155.66     5062.82     48.63 o
   1   1  11     3057.47     3095.50     34.08 o
   2   1  11     4689.51     4694.56     52.46 o
   3   1  11      862.26      884.47     16.78 o
   4   1  11       74.47       80.05      6.95 o
   5   1  11      681.27      674.23     17.56 o
   6   1  11      114.03      123.26      9.11 o
   7   1  11      440.87      430.28     14.59 o
   8   1  11      553.42      595.61     17.82 o
 -16   2  11       39.77       41.66      7.89 o
 -15   2  11       31.77       16.74      6.12 o
 -14   2  11        0.24       -0.07      4.69 o
 -13   2  11        0.90        1.40      4.37 o
 -12   2  11       18.81       11.67      5.06 o
 -11   2  11      876.33      850.19     19.49 o
 -10   2  11     1101.19     1104.18     22.44 o
  -9   2  11       28.16       18.42      3.24 o
  -8   2  11        1.49       -0.47      1.89 o
  -7   2  11      919.78      893.85     12.44 o
  -6   2  11        1.25        2.55      1.31 o
  -5   2  11       48.81       64.56      4.14 o
  -4   2  11       20.57       30.40      2.87 o
  -3   2  11     1727.09     1745.94     20.78 o
  -2   2  11      165.25      169.38      3.97 o
  -1   2  11     2115.52     1995.08     19.73 o
   0   2  11       16.66        9.97      1.91 o
   1   2  11      146.60      127.49      5.29 o
   2   2  11      177.74      174.13      7.61 o
   3   2  11      210.75      211.34      8.56 o
   4   2  11       28.32        8.64      3.12 o
   5   2  11        5.83        4.34      3.84 o
   6   2  11        1.62       -1.71      3.76 o
   7   2  11        0.24       -1.60      4.09 o
   8   2  11       15.68       15.49      5.42 o
 -16   3  11       74.95       57.82      8.86 o
 -15   3  11       24.37       28.05      6.48 o
 -14   3  11      705.08      682.17     19.84 o
 -13   3  11      917.33      854.97     21.55 o
 -12   3  11     1222.85     1135.64     26.75 o
 -11   3  11     1223.14     1172.06     23.77 o
 -10   3  11      543.60      570.19     14.79 o
  -9   3  11     2473.77     2437.79     31.61 o
  -8   3  11     3470.06     3619.98     42.31 o
  -7   3  11      603.01      635.50      9.84 o
  -6   3  11      943.68      894.93     11.57 o
  -5   3  11      572.91      588.02     14.52 o
  -4   3  11     3917.50     3813.05     46.87 o
  -3   3  11        9.30       10.76      2.84 o
  -2   3  11     1418.53     1431.12     15.63 o
  -1   3  11     1344.81     1335.25     14.15 o
   0   3  11     2561.16     2551.33     24.86 o
   1   3  11     3024.67     2965.26     38.79 o
   2   3  11     2495.89     2396.82     31.35 o
   3   3  11     1739.15     1685.08     25.09 o
   4   3  11      827.14      779.99     16.00 o
   5   3  11     1196.73     1169.42     24.44 o
   6   3  11      737.20      728.24     24.15 o
   7   3  11      149.10      151.83     11.79 o
   8   3  11      806.26      815.08     21.28 o
 -15   4  11        1.71       12.01      6.84 o
 -14   4  11      108.46      100.20      9.38 o
 -13   4  11       64.70       62.25      7.51 o
 -12   4  11      607.13      596.71     17.17 o
 -11   4  11      669.19      711.27     17.91 o
 -10   4  11        1.23        0.95      3.39 o
  -9   4  11      389.00      358.91     11.11 o
  -8   4  11     1027.26      994.96     15.98 o
  -7   4  11      620.17      588.57     12.22 o
  -6   4  11     2300.45     2244.73     24.91 o
  -5   4  11      181.19      194.99      8.38 o
  -4   4  11       20.33       24.52      3.34 o
  -3   4  11      657.03      719.66     12.42 o
  -2   4  11      249.34      242.93      4.92 o
  -1   4  11       17.37       20.76      2.13 o
   0   4  11      718.64      723.22     11.14 o
   1   4  11      272.42      251.79      7.51 o
   2   4  11        2.79       -5.02      2.51 o
   3   4  11     1460.53     1402.99     22.30 o
   4   4  11       92.58       83.84      6.10 o
   5   4  11       46.37       48.95      6.17 o
   6   4  11        7.42        6.06      5.78 o
   7   4  11       67.81       68.14      7.49 o
   8   4  11      298.73      300.52     14.04 o
 -15   5  11      821.27      832.43     23.92 o
 -14   5  11     1002.66     1028.05     25.77 o
 -13   5  11      530.19      540.60     17.47 o
 -12   5  11      636.19      648.17     18.04 o
 -11   5  11     1187.51     1192.90     24.85 o
 -10   5  11     1185.49     1227.97     24.16 o
  -9   5  11     1215.23     1164.50     22.47 o
  -8   5  11     1638.68     1505.96     22.20 o
  -7   5  11     1204.10     1230.31     18.28 o
  -6   5  11     3116.39     3336.83     33.37 o
  -5   5  11     5539.59     5756.83     47.30 o
  -4   5  11     5830.33     5817.62     50.77 o
  -3   5  11     2964.09     3016.19     28.78 o
  -2   5  11       14.61       27.86      2.68 o
  -1   5  11      303.50      309.14      6.80 o
   0   5  11       85.09       83.18      4.29 o
   1   5  11     1779.69     1811.06     23.35 o
   2   5  11     2201.79     2261.15     30.18 o
   3   5  11     1137.06     1185.15     24.87 o
   4   5  11     1359.77     1361.83     22.45 o
   5   5  11     1066.28     1062.63     19.90 o
   6   5  11     2440.60     2446.78     41.13 o
   7   5  11      815.25      852.61     21.68 o
 -14   6  11       78.68       72.37      8.95 o
 -13   6  11       13.83       19.57      5.70 o
 -12   6  11       45.10       45.90      6.49 o
 -11   6  11       12.59       12.92      4.33 o
 -10   6  11      138.99      115.93      8.09 o
  -9   6  11       24.35       27.03      4.68 o
  -8   6  11       25.80       17.83      3.82 o
  -7   6  11       56.13       34.45      3.62 o
  -6   6  11       70.88       64.42      3.77 o
  -5   6  11       27.55       26.34      2.28 o
  -4   6  11        7.23        5.90      2.06 o
  -3   6  11        8.97       10.75      2.21 o
  -2   6  11      108.43      111.51      4.86 o
  -1   6  11       35.69       43.09      3.20 o
   0   6  11      352.11      346.31     11.52 o
   1   6  11      175.08      157.85      6.58 o
   2   6  11      148.37      154.93      7.28 o
   3   6  11      279.46      280.92      9.83 o
   4   6  11      540.18      544.66     13.33 o
   5   6  11       24.30       16.60      4.27 o
   6   6  11       40.89       29.40      5.00 o
   7   6  11        8.65        7.98      5.21 o
 -14   7  11     2241.64     2316.91     44.28 o
 -13   7  11      917.88      988.98     25.11 o
 -12   7  11      451.81      413.01     15.83 o
 -11   7  11       76.13       88.32      8.17 o
 -10   7  11      209.72      211.25     10.35 o
  -9   7  11      148.96      156.99      8.99 o
  -8   7  11     1136.12     1076.36     22.31 o
  -7   7  11     1880.98     1885.21     34.58 o
  -6   7  11     1612.88     1670.66     28.79 o
  -5   7  11     2100.46     2109.87     25.90 o
  -4   7  11     1556.12     1590.50     23.06 o
  -3   7  11     4945.81     4784.18     53.03 o
  -2   7  11     2431.52     2451.33     33.38 o
  -1   7  11     3243.51     3235.78     39.11 o
   0   7  11      395.29      376.24      9.08 o
   1   7  11      781.13      762.38     16.39 o
   2   7  11      589.40      546.62     14.08 o
   3   7  11      197.20      195.74      9.18 o
   4   7  11      823.23      797.85     18.39 o
   5   7  11     2332.08     2373.80     37.32 o
   6   7  11     2375.76     2456.69     39.04 o
 -13   8  11       33.06       34.77      7.39 o
 -12   8  11        3.19       -3.18      4.49 o
 -11   8  11        6.19        1.62      4.46 o
 -10   8  11        0.30        2.41      4.09 o
  -9   8  11       14.47       12.66      4.55 o
  -8   8  11        1.91        3.93      3.74 o
  -7   8  11      162.13      155.24     13.21 o
  -6   8  11       83.35       67.00      6.40 o
  -5   8  11       23.85       23.41      4.21 o
  -4   8  11      163.94      176.67      9.39 o
  -3   8  11        0.22       -2.72      3.10 o
  -2   8  11       47.61       50.50      5.90 o
  -1   8  11        4.12       10.18      3.14 o
   0   8  11      279.19      259.46     12.04 o
   1   8  11      145.76      142.92     10.13 o
   2   8  11        5.25        1.08      4.10 o
   3   8  11      158.72      144.46     10.63 o
   4   8  11        4.85        0.91      4.58 o
   5   8  11       41.55       29.51      6.95 o
   6   8  11      191.00      215.06     14.09 o
 -12   9  11      260.82      284.91     15.94 o
 -11   9  11      260.55      286.63     13.81 o
 -10   9  11      125.38      132.16     10.13 o
  -9   9  11      161.43      176.95     10.74 o
  -8   9  11      252.86      260.01     12.13 o
  -7   9  11      764.32      777.16     30.53 o
  -6   9  11     1660.84     1726.07     32.70 o
  -5   9  11     2037.67     2101.99     37.19 o
  -4   9  11     3746.32     3647.42     49.59 o
  -3   9  11     2190.38     2166.91     39.16 o
  -2   9  11     2847.17     2627.16     49.86 o
  -1   9  11      480.38      496.68     16.60 o
   0   9  11      296.18      295.10     11.38 o
   1   9  11       82.21       92.91      7.33 o
   2   9  11      562.87      561.57     18.33 o
   3   9  11      623.07      651.64     20.25 o
   4   9  11      537.20      546.07     18.92 o
   5   9  11      641.48      631.12     26.89 o
 -11  10  11       31.79       34.65      7.32 o
 -10  10  11       34.44       32.18      6.85 o
  -9  10  11      311.15      322.27     14.70 o
  -8  10  11       99.24      117.85      9.91 o
  -7  10  11      150.93      169.83     12.97 o
  -6  10  11      341.02      350.24     14.74 o
  -5  10  11      311.85      307.89     13.59 o
  -4  10  11        7.07        6.41      4.27 o
  -3  10  11      181.69      210.55     18.06 o
  -2  10  11       75.33       68.92      7.93 o
  -1  10  11      154.88      142.85     10.66 o
   0  10  11       42.40       43.05      6.83 o
   1  10  11        0.21       -5.40      4.23 o
   2  10  11       46.54       68.70      7.91 o
   3  10  11       10.98       11.62      4.79 o
   4  10  11      218.02      199.53     13.79 o
 -10  11  11      408.18      403.94     17.88 o
  -9  11  11      423.72      394.78     17.21 o
  -8  11  11      560.73      596.98     19.89 o
  -7  11  11      849.59      891.84     24.70 o
  -6  11  11      598.25      599.59     21.56 o
  -5  11  11      910.96      878.37     23.77 o
  -4  11  11      895.50      852.48     23.40 o
  -3  11  11      710.87      709.40     21.72 o
  -2  11  11      919.39      899.50     40.53 o
  -1  11  11      219.69      209.68     13.39 o
   0  11  11      434.57      431.46     18.27 o
   1  11  11      399.09      381.79     17.58 o
   2  11  11      613.43      594.69     20.57 o
  -8  12  11       96.32      108.21     10.57 o
  -7  12  11       12.31        5.22      6.36 o
  -6  12  11       13.40       19.83      6.27 o
  -5  12  11        1.74        4.93      5.50 o
  -4  12  11      286.09      303.29     20.25 o
  -3  12  11      412.03      414.77     19.59 o
  -2  12  11      268.08      284.04     16.07 o
  -1  12  11      316.43      317.87     17.05 o
   0  12  11       11.46       13.27      6.20 o
 -16   0  12       17.71        7.24      8.41 o
 -15   0  12      264.76      222.91     19.10 o
 -14   0  12        7.42       10.77      7.28 o
 -13   0  12        3.44        1.68      6.16 o
 -12   0  12      464.67      475.57     20.85 o
 -11   0  12      473.28      489.30     19.98 o
 -10   0  12     4088.88     4076.06     78.78 o
  -9   0  12     1033.51     1044.68     27.86 o
  -8   0  12     6507.36     6657.13    101.93 o
  -7   0  12      332.52      369.27     10.52 o
  -6   0  12     2737.54     2809.98     42.16 o
  -5   0  12     4680.77     4659.36     57.89 o
  -4   0  12      267.66      275.16     12.46 o
  -3   0  12      290.02      311.81      9.30 o
  -2   0  12      682.32      679.77     20.17 o
  -1   0  12     6713.41     6597.74     82.63 o
   0   0  12     6503.95     6508.64     96.86 o
   1   0  12     1491.52     1561.31     33.26 o
   2   0  12     3901.10     3820.14     64.28 o
   3   0  12     1061.08     1045.84     27.03 o
   4   0  12     3259.00     3047.31     56.20 o
   5   0  12      713.72      655.78     21.88 o
   6   0  12      134.43      115.85     12.64 o
   7   0  12        5.01       -1.87      6.16 o
 -16   1  12       71.77       63.52      8.82 o
 -15   1  12        3.06       -1.63      5.10 o
 -14   1  12       86.06       71.34      8.11 o
 -13   1  12      465.43      441.56     14.81 o
 -12   1  12       35.82       35.69      5.66 o
 -11   1  12      428.82      409.27     13.04 o
 -10   1  12       88.68       73.29      6.64 o
  -9   1  12        9.72        7.99      4.93 o
  -8   1  12       10.03       12.04      2.54 o
  -7   1  12      244.08      220.77      5.05 o
  -6   1  12      158.12      168.96      4.95 o
  -5   1  12      160.67      169.17      4.32 o
  -4   1  12      225.52      219.21      5.22 o
  -3   1  12      397.13      389.65      8.54 o
  -2   1  12     1048.12     1006.80     12.56 o
  -1   1  12      100.84      121.75      5.00 o
   0   1  12       32.35       28.55      3.43 o
   1   1  12        0.26       -0.08      2.63 o
   2   1  12      548.18      529.39     12.67 o
   3   1  12      512.82      498.68     12.66 o
   4   1  12        1.64        2.30      3.82 o
   5   1  12       75.91       77.64      6.56 o
   6   1  12       21.64       12.47      4.93 o
   7   1  12       34.32       17.61      5.54 o
 -15   2  12      593.97      577.47     19.06 o
 -14   2  12      615.63      539.19     22.38 o
 -13   2  12      120.53      121.63      9.20 o
 -12   2  12      323.48      315.14     16.35 o
 -11   2  12     1781.91     1800.78     31.20 o
 -10   2  12     1850.26     1817.37     30.26 o
  -9   2  12     6960.46     6883.46     85.81 o
  -8   2  12     3614.80     3601.48     41.69 o
  -7   2  12     2463.61     2581.06     28.16 o
  -6   2  12       92.07      104.10      3.44 o
  -5   2  12     2474.57     2564.31     37.71 o
  -4   2  12      478.37      465.08     10.46 o
  -3   2  12      326.96      356.95      6.83 o
  -2   2  12      149.20      170.33      4.69 o
  -1   2  12      379.08      392.00     10.28 o
   0   2  12     1622.64     1667.04     21.68 o
   1   2  12     1921.89     1943.68     27.26 o
   2   2  12     3811.17     3864.31     45.87 o
   3   2  12     1640.38     1672.86     25.65 o
   4   2  12     1358.05     1340.22     22.83 o
   5   2  12      806.86      822.66     17.62 o
   6   2  12      327.65      348.29     13.41 o
   7   2  12      200.15      180.77     16.49 o
 -15   3  12      463.25      446.51     17.23 o
 -14   3  12      152.28      119.45     11.36 o
 -13   3  12       55.69       39.67      6.58 o
 -12   3  12       54.81       60.05      6.98 o
 -11   3  12       94.20       95.69      7.55 o
 -10   3  12      149.20      157.87      8.34 o
  -9   3  12        0.63        2.71      3.13 o
  -8   3  12       19.64        8.62      2.39 o
  -7   3  12      476.13      475.00      8.50 o
  -6   3  12      506.63      459.03     18.58 o
  -5   3  12      475.64      405.81     12.27 o
  -4   3  12        0.54        4.24      2.87 o
  -3   3  12     1545.49     1587.12     28.29 o
  -2   3  12      271.38      280.12      5.96 o
  -1   3  12      643.12      657.20     11.35 o
   0   3  12        0.33       -0.92      2.19 o
   1   3  12      869.39      833.87     15.78 o
   2   3  12        0.04       -3.38      2.95 o
   3   3  12       85.88       93.66      6.52 o
   4   3  12        4.28        5.79      3.55 o
   5   3  12      882.84      818.52     21.98 o
   6   3  12       56.41       48.90      6.62 o
   7   3  12        0.67       -2.67      4.35 o
 -15   4  12      675.87      737.98     21.96 o
 -14   4  12      756.86      723.81     26.89 o
 -13   4  12      642.48      638.76     29.54 o
 -12   4  12     1562.50     1483.16     29.13 o
 -11   4  12     1774.02     1703.61     30.69 o
 -10   4  12      348.06      353.37     11.45 o
  -9   4  12      938.78      889.44     18.09 o
  -8   4  12     1225.55     1219.39     18.06 o
  -7   4  12     1907.92     1816.83     23.26 o
  -6   4  12     3293.31     3254.90     69.29 o
  -5   4  12     1499.44     1487.82     27.72 o
  -4   4  12     2492.40     2469.47     39.37 o
  -3   4  12      681.40      687.60     12.02 o
  -2   4  12     3099.66     3001.75     29.38 o
  -1   4  12     3520.46     3484.23     36.72 o
   0   4  12     1603.63     1588.88     23.24 o
   1   4  12     4751.97     4693.46     52.84 o
   2   4  12      285.17      288.18      9.56 o
   3   4  12     1192.30     1156.36     20.32 o
   4   4  12      114.68      125.10      7.58 o
   5   4  12     1865.78     1944.34     29.72 o
   6   4  12     1029.35     1082.08     21.13 o
   7   4  12      859.78      944.15     23.30 o
 -15   5  12        0.89       -6.54      5.93 o
 -14   5  12      152.99      131.96     10.76 o
 -13   5  12       31.98       31.13      6.51 o
 -12   5  12      693.49      679.90     18.64 o
 -11   5  12      585.76      618.05     18.88 o
 -10   5  12      973.80      973.87     20.75 o
  -9   5  12       28.22       46.75      5.04 o
  -8   5  12       95.45      101.76      6.06 o
  -7   5  12      109.94      117.67      4.78 o
  -6   5  12      202.62      179.92      4.66 o
  -5   5  12      391.45      415.06     14.94 o
  -4   5  12       35.75       29.90      4.98 o
  -3   5  12      126.07      134.56      3.94 o
  -2   5  12      824.93      847.22     12.70 o
  -1   5  12      573.12      570.26     10.46 o
   0   5  12     1381.11     1345.25     20.79 o
   1   5  12        9.73       12.59      3.36 o
   2   5  12      264.44      249.39     10.60 o
   3   5  12      133.27      122.84      7.26 o
   4   5  12      106.91      109.73      7.21 o
   5   5  12        0.21       -1.75      3.57 o
   6   5  12      299.49      293.29     11.69 o
 -14   6  12     1751.39     1770.67     36.28 o
 -13   6  12     1846.14     1895.54     58.63 o
 -12   6  12     1119.12     1137.31     25.67 o
 -11   6  12      244.34      231.92     10.81 o
 -10   6  12      278.94      272.47     16.08 o
  -9   6  12      222.07      223.39      9.50 o
  -8   6  12      300.08      283.60      9.91 o
  -7   6  12       30.75       42.54      3.59 o
  -6   6  12     1413.71     1472.68     28.72 o
  -5   6  12     1923.54     1986.61     22.50 o
  -4   6  12     4028.17     4114.81     40.80 o
  -3   6  12     1916.37     1896.63     24.27 o
  -2   6  12     2624.78     2667.93     31.93 o
  -1   6  12      637.11      673.78     13.05 o
   0   6  12      351.66      354.54      9.74 o
   1   6  12      545.57      556.97     12.55 o
   2   6  12      437.49      415.46     12.93 o
   3   6  12       53.60       51.73      5.18 o
   4   6  12      938.75      916.79     18.32 o
   5   6  12      921.59      924.86     20.85 o
   6   6  12     1391.79     1431.32     27.78 o
 -13   7  12       33.61       23.21      6.52 o
 -12   7  12       70.87       64.74      7.80 o
 -11   7  12       24.60       24.35      6.50 o
 -10   7  12      118.70      108.76      8.83 o
  -9   7  12      134.57      125.07     11.84 o
  -8   7  12      248.44      221.29      9.46 o
  -7   7  12       16.66       16.80      3.86 o
  -6   7  12      237.31      212.99      8.49 o
  -5   7  12      581.85      568.47     12.91 o
  -4   7  12      150.72      147.56      7.46 o
  -3   7  12        0.01       -0.22      2.82 o
  -2   7  12      364.04      352.28     12.25 o
  -1   7  12       67.62       59.94      6.70 o
   0   7  12      569.61      500.63     18.77 o
   1   7  12       21.86       15.07      3.72 o
   2   7  12       70.71       89.25      6.86 o
   3   7  12        2.01       -0.82      3.22 o
   4   7  12       29.51       20.48      5.12 o
   5   7  12       28.15       25.23      5.67 o
 -13   8  12      511.65      570.80     19.60 o
 -12   8  12      556.58      577.80     18.61 o
 -11   8  12      834.72      863.88     22.26 o
 -10   8  12      637.57      658.17     18.33 o
  -9   8  12      417.38      370.03     13.27 o
  -8   8  12       58.40       52.57      5.89 o
  -7   8  12      494.71      485.49     14.26 o
  -6   8  12     2055.74     2111.64     65.75 o
  -5   8  12     4143.85     4050.12     58.66 o
  -4   8  12     3442.72     3432.77     46.09 o
  -3   8  12     3390.90     3305.94     51.58 o
  -2   8  12     2939.24     2926.71     40.71 o
  -1   8  12      634.71      648.93     18.35 o
   0   8  12      361.27      361.87     14.44 o
   1   8  12      353.54      336.73     26.42 o
   2   8  12      197.74      180.72     11.65 o
   3   8  12       72.69       77.73      8.29 o
   4   8  12      957.30      967.90     28.67 o
 -12   9  12      151.59      162.92     12.02 o
 -11   9  12       73.36       62.73      7.92 o
 -10   9  12        4.75        0.11      4.44 o
  -9   9  12      142.83      139.98      9.89 o
  -8   9  12       45.12       50.04      6.38 o
  -7   9  12      300.05      299.11     18.68 o
  -6   9  12       89.69       89.58      7.89 o
  -5   9  12      232.83      226.70     10.84 o
  -4   9  12       54.91       65.45      6.33 o
  -3   9  12       59.18       60.59      7.85 o
  -2   9  12      175.42      170.25     10.96 o
  -1   9  12      263.06      260.69     13.04 o
   0   9  12       24.37       17.11      4.07 o
   1   9  12       36.15       33.32      6.29 o
   2   9  12       55.43       60.45      8.69 o
   3   9  12        4.91        8.86      5.33 o
 -11  10  12      720.82      769.33     22.69 o
 -10  10  12      741.23      765.24     21.95 o
  -9  10  12      451.15      467.19     17.42 o
  -8  10  12      310.90      287.93     13.40 o
  -7  10  12      262.11      278.51     13.00 o
  -6  10  12      435.05      427.31     15.74 o
  -5  10  12      855.19      864.25     22.13 o
  -4  10  12      535.51      513.75     15.33 o
  -3  10  12     2025.26     2014.71     43.34 o
  -2  10  12     1414.65     1395.90     31.06 o
  -1  10  12     1241.14     1190.51     28.28 o
   0  10  12      807.31      806.32     23.04 o
   1  10  12     1383.69     1385.07     27.36 o
   2  10  12      187.40      179.87     10.87 o
  -9  11  12       61.99       58.80      8.43 o
  -8  11  12        0.89        4.53      6.80 o
  -7  11  12       98.08      101.17      9.95 o
  -6  11  12     1010.31      987.17     26.48 o
  -5  11  12      570.20      604.96     19.35 o
  -4  11  12       27.59       18.17      5.13 o
  -3  11  12       51.20       57.02      8.81 o
  -2  11  12       33.31       32.91      7.13 o
  -1  11  12      739.68      762.53     22.97 o
   0  11  12      482.42      515.95     19.19 o
   1  11  12       49.16       44.18      7.92 o
  -6  12  12      843.08      873.59     30.38 o
  -5  12  12     1088.45     1139.71     28.97 o
  -4  12  12      318.83      295.74     15.75 o
  -3  12  12      374.96      393.87     21.28 o
  -2  12  12      284.53      253.88     15.44 o
 -15   1  13      398.62      386.79     18.67 o
 -14   1  13       20.97       19.12      5.59 o
 -13   1  13       32.86       35.26      6.06 o
 -12   1  13      100.38       98.47      8.08 o
 -11   1  13      377.45      369.26     12.42 o
 -10   1  13     1983.61     1968.23     31.77 o
  -9   1  13     2306.10     2270.04     34.10 o
  -8   1  13     4749.24     4704.62     52.90 o
  -7   1  13     2352.88     2324.18     28.57 o
  -6   1  13     4873.80     5007.52     49.80 o
  -5   1  13     2603.68     2632.41     40.42 o
  -4   1  13      345.87      362.76      7.54 o
  -3   1  13     1744.72     1757.85     20.05 o
  -2   1  13       18.67       23.10      3.38 o
  -1   1  13     1125.69     1109.36     18.55 o
   0   1  13      227.06      264.43      9.06 o
   1   1  13     2437.98     2495.41     33.45 o
   2   1  13     1766.56     1804.33     27.20 o
   3   1  13     1763.77     1782.13     27.49 o
   4   1  13     2206.22     2199.80     32.34 o
   5   1  13      547.35      547.95     14.57 o
   6   1  13      249.24      247.52     11.02 o
 -15   2  13      216.73      211.35     13.55 o
 -14   2  13       55.19       52.63      7.60 o
 -13   2  13      109.74      108.70      9.13 o
 -12   2  13      297.08      268.09     17.31 o
 -11   2  13      778.60      767.02     18.32 o
 -10   2  13      345.55      332.43     10.99 o
  -9   2  13      272.74      289.57      9.77 o
  -8   2  13      156.62      164.08      5.75 o
  -7   2  13      277.69      277.99      7.37 o
  -6   2  13      148.47      137.75      4.96 o
  -5   2  13     1874.42     1868.51     36.08 o
  -4   2  13      105.97       93.09      3.94 o
  -3   2  13        6.49        2.39      1.93 o
  -2   2  13      752.36      742.85     12.98 o
  -1   2  13      473.69      488.64     11.40 o
   0   2  13        2.00       -1.58      2.97 o
   1   2  13      846.19      796.59     16.03 o
   2   2  13       48.53       57.41      5.45 o
   3   2  13      124.80       98.77      6.98 o
   4   2  13      260.09      258.96     10.52 o
   5   2  13      202.03      177.45      9.50 o
   6   2  13       92.57       90.30      7.40 o
 -15   3  13      578.49      536.78     25.24 o
 -14   3  13      986.93      950.68     37.83 o
 -13   3  13      719.97      711.01     19.41 o
 -12   3  13      726.02      753.81     19.02 o
 -11   3  13      808.99      771.21     18.33 o
 -10   3  13      563.84      542.30     14.78 o
  -9   3  13     1551.49     1533.55     25.68 o
  -8   3  13      381.37      413.00     13.57 o
  -7   3  13     1219.92     1233.78     18.99 o
  -6   3  13     2995.25     2921.34     62.27 o
  -5   3  13     1409.71     1375.50     26.51 o
  -4   3  13     1090.04     1054.47     19.99 o
  -3   3  13       13.02       21.24      2.47 o
  -2   3  13     3822.06     3828.53     39.79 o
  -1   3  13      711.55      713.01     14.11 o
   0   3  13     2903.51     2842.94     36.00 o
   1   3  13     1020.85      982.24     18.01 o
   2   3  13     1783.81     1780.66     26.93 o
   3   3  13     2238.07     2245.04     32.16 o
   4   3  13     1992.31     1957.72     44.23 o
   5   3  13     1479.55     1522.93     26.07 o
   6   3  13      351.46      382.13     15.31 o
 -15   4  13      403.63      408.49     16.99 o
 -14   4  13      320.49      316.76     14.77 o
 -13   4  13       56.72       68.28      7.76 o
 -12   4  13      318.37      340.08     18.34 o
 -11   4  13       72.84       78.59      7.09 o
 -10   4  13        3.28       -1.70      3.27 o
  -9   4  13      168.72      167.44      7.63 o
  -8   4  13      122.42       89.93      4.41 o
  -7   4  13        9.16        7.28      2.11 o
  -6   4  13      372.70      338.75     13.94 o
  -5   4  13      381.36      393.54     13.21 o
  -4   4  13      712.29      675.34     19.40 o
  -3   4  13      579.52      541.90     12.51 o
  -2   4  13       38.55       37.42      3.19 o
  -1   4  13       33.51       33.41      3.97 o
   0   4  13     1056.15     1070.84     18.53 o
   1   4  13      221.61      209.29     10.99 o
   2   4  13      146.49      138.23      7.68 o
   3   4  13      113.40      111.98      7.24 o
   4   4  13        0.60       -4.61      3.41 o
   5   4  13      597.27      603.74     20.86 o
   6   4  13      169.41      181.32      9.96 o
 -14   5  13      675.69      649.76     19.93 o
 -13   5  13      827.44      790.93     21.18 o
 -12   5  13     2419.10     2390.67     40.74 o
 -11   5  13     2157.85     2251.46     55.89 o
 -10   5  13     1495.47     1385.28     25.92 o
  -9   5  13     1393.67     1359.24     24.48 o
  -8   5  13      504.50      499.78     12.05 o
  -7   5  13     1577.35     1627.50     25.25 o
  -6   5  13      954.73      975.42     18.06 o
  -5   5  13     1682.87     1692.49     31.34 o
  -4   5  13      147.60      163.69      6.71 o
  -3   5  13     1034.38     1047.59     16.15 o
  -2   5  13     2570.45     2577.82     29.04 o
  -1   5  13     2766.21     2849.76     35.53 o
   0   5  13     1520.18     1493.01     22.81 o
   1   5  13     1262.64     1206.76     20.39 o
   2   5  13      221.55      207.74      9.04 o
   3   5  13      495.07      452.35     12.55 o
   4   5  13     1135.29     1136.02     21.33 o
   5   5  13      436.01      409.74     13.20 o
 -14   6  13       65.57       60.94      8.48 o
 -13   6  13       30.81       18.82      6.14 o
 -12   6  13       55.67       49.92      6.89 o
 -11   6  13      130.25      116.66      8.63 o
 -10   6  13      294.37      273.68     13.20 o
  -9   6  13      622.06      619.03     15.25 o
  -8   6  13      113.26       92.00      6.08 o
  -7   6  13      213.13      201.19     11.97 o
  -6   6  13      630.14      585.38     15.87 o
  -5   6  13      331.23      312.51      8.40 o
  -4   6  13      100.18      108.81      5.27 o
  -3   6  13       74.30       72.09      5.97 o
  -2   6  13       88.74       90.00      5.32 o
  -1   6  13      221.89      228.10      8.05 o
   0   6  13      149.40      142.65      6.93 o
   1   6  13       93.20       92.11      6.14 o
   2   6  13      163.77      182.68      8.47 o
   3   6  13       36.11       36.76      5.52 o
   4   6  13      107.93      104.25      8.19 o
   5   6  13       75.73       86.46      7.98 o
 -13   7  13      996.35     1012.99     25.38 o
 -12   7  13     1573.88     1552.62     31.65 o
 -11   7  13     1050.35     1008.14     23.19 o
 -10   7  13      180.51      158.19      8.95 o
  -9   7  13      146.19      137.41      8.20 o
  -8   7  13      111.32      110.78      8.14 o
  -7   7  13      168.59      165.13      7.25 o
  -6   7  13      319.63      301.66      9.67 o
  -5   7  13     1384.12     1410.67     22.53 o
  -4   7  13     2075.95     2064.25     32.99 o
  -3   7  13     2832.45     2717.67     39.87 o
  -2   7  13     3980.58     3971.71     58.83 o
  -1   7  13     1274.30     1245.60     26.23 o
   0   7  13     1593.11     1606.80     31.41 o
   1   7  13      694.69      748.90     20.08 o
   2   7  13      128.91      130.45     11.22 o
   3   7  13       13.10        9.94      5.00 o
   4   7  13      281.30      269.53     17.65 o
 -12   8  13        9.96       15.68      6.00 o
 -11   8  13       13.37       15.62      7.29 o
 -10   8  13       43.27       45.14      6.23 o
  -9   8  13        3.08        5.39      3.96 o
  -8   8  13        1.21       -2.97      3.35 o
  -7   8  13      109.94      137.88      7.97 o
  -6   8  13      168.83      178.51      8.57 o
  -5   8  13      102.90       96.09      6.46 o
  -4   8  13       81.66       90.14      6.34 o
  -3   8  13        9.58       12.84      7.50 o
  -2   8  13       12.14        6.98      3.57 o
  -1   8  13       35.85       36.09      5.87 o
   0   8  13       60.20       56.15      7.06 o
   1   8  13        0.56        1.21      4.29 o
   2   8  13      119.71      112.50      9.68 o
   3   8  13        0.86       -1.96      4.96 o
 -11   9  13      865.62      868.37     23.67 o
 -10   9  13      962.23     1006.25     24.09 o
  -9   9  13      450.25      425.31     15.07 o
  -8   9  13      457.14      473.98     15.67 o
  -7   9  13      199.07      190.28     10.43 o
  -6   9  13     1005.87     1011.72     24.56 o
  -5   9  13     2199.79     2180.80     37.57 o
  -4   9  13     1914.73     1896.02     31.22 o
  -3   9  13     2508.77     2537.21     44.59 o
  -2   9  13     2293.13     2289.01     53.02 o
  -1   9  13     1225.58     1212.16     23.75 o
   0   9  13      357.00      325.49     12.57 o
   1   9  13      189.59      178.14     12.14 o
   2   9  13      123.24      127.44     10.79 o
 -10  10  13       10.08        0.59      5.11 o
  -9  10  13       92.24      109.14      9.85 o
  -8  10  13       50.40       53.82      7.11 o
  -7  10  13        4.59        1.41      4.56 o
  -6  10  13      160.81      178.61     11.07 o
  -5  10  13       88.93      101.25      8.60 o
  -4  10  13       68.25       66.48      6.88 o
  -3  10  13      176.81      164.05     11.93 o
  -2  10  13       48.27       55.53      7.88 o
  -1  10  13      269.68      325.96     16.33 o
   0  10  13      373.61      402.67     17.66 o
   1  10  13      394.77      438.47     15.37 o
  -7  11  13      107.25       96.93      9.63 o
  -6  11  13      709.59      676.35     20.52 o
  -5  11  13      556.66      518.54     19.30 o
  -4  11  13     1009.22     1042.55     25.33 o
  -3  11  13      758.97      734.84     22.74 o
  -2  11  13      597.38      591.54     20.48 o
 -15   0  14      799.40      814.66     62.33 o
 -14   0  14      401.79      455.06     22.53 o
 -13   0  14      915.30      932.26     50.48 o
 -12   0  14      156.17      146.57     13.69 o
 -11   0  14      296.99      289.05     23.94 o
 -10   0  14      440.28      435.62     17.87 o
  -9   0  14     1019.69     1046.06     28.10 o
  -8   0  14     1552.97     1601.91     36.26 o
  -7   0  14     3860.54     3960.66     72.34 o
  -6   0  14    11946.08    12077.84    160.00 o
  -5   0  14     2371.69     2329.70     39.27 o
  -4   0  14     1237.17     1180.76     22.25 o
  -3   0  14      990.85      982.14     47.81 o
  -2   0  14     1523.47     1547.58     33.20 o
  -1   0  14      112.38      132.24     10.24 o
   0   0  14        3.27        4.04      7.76 o
   1   0  14      843.90      855.38     24.33 o
   2   0  14     2443.82     2444.52     48.61 o
   3   0  14     2409.53     2322.09     47.81 o
   4   0  14     3674.42     3630.25     66.15 o
   5   0  14      541.06      530.50     43.48 o
 -15   1  14       19.35       13.81      6.71 o
 -14   1  14        2.57       -1.23      4.70 o
 -13   1  14       18.34       18.52      5.63 o
 -12   1  14        6.74        1.76      6.43 o
 -11   1  14       66.87       55.84      6.06 o
 -10   1  14       41.47       47.73      5.53 o
  -9   1  14      622.42      641.52     14.66 o
  -8   1  14       21.74       12.73      3.61 o
  -7   1  14       19.89       20.11      2.95 o
  -6   1  14      142.86      134.79      5.35 o
  -5   1  14      106.86      101.55      5.27 o
  -4   1  14      756.49      745.61     12.48 o
  -3   1  14     2964.29     2957.91     32.93 o
  -2   1  14     1525.39     1496.54     23.76 o
  -1   1  14      142.42      141.59      8.00 o
   0   1  14       68.43       66.41      5.60 o
   1   1  14      401.78      390.77     14.80 o
   2   1  14       53.43       51.60      5.63 o
   3   1  14       30.00       27.15      4.96 o
   4   1  14       21.68       18.03      4.61 o
   5   1  14       82.17       90.26      7.60 o
 -15   2  14      269.69      296.82     16.42 o
 -14   2  14      186.05      154.01     11.20 o
 -13   2  14      618.24      607.82     17.85 o
 -12   2  14      711.52      702.94     18.30 o
 -11   2  14      382.99      377.61     21.12 o
 -10   2  14      434.87      401.04     12.02 o
  -9   2  14     1540.55     1535.52     25.59 o
  -8   2  14     1032.30     1073.28     18.98 o
  -7   2  14     2349.92     2384.36     28.88 o
  -6   2  14     2970.22     2965.06     38.60 o
  -5   2  14      926.20      946.01     17.29 o
  -4   2  14      645.88      624.82     14.39 o
  -3   2  14     1178.64     1204.38     17.04 o
  -2   2  14      971.74      958.41     17.13 o
  -1   2  14       95.74      104.47      6.44 o
   0   2  14      428.82      437.48     11.61 o
   1   2  14     2322.81     2312.53     32.39 o
   2   2  14     1415.31     1466.84     24.38 o
   3   2  14     1628.49     1588.51     26.25 o
   4   2  14      917.66      923.91     19.41 o
   5   2  14      961.53     1005.35     20.88 o
 -14   3  14      277.68      278.37     14.19 o
 -13   3  14       85.22       88.08      8.64 o
 -12   3  14        2.88        1.67      4.41 o
 -11   3  14        1.59        4.92      3.92 o
 -10   3  14       76.23       76.58      6.49 o
  -9   3  14     1004.76      967.25     18.71 o
  -8   3  14      193.58      212.02      5.98 o
  -7   3  14      435.33      428.11      8.96 o
  -6   3  14       18.08       18.87      5.46 o
  -5   3  14      177.26      179.85     10.41 o
  -4   3  14     1053.76     1068.17     23.34 o
  -3   3  14     1021.14      994.36     14.76 o
  -2   3  14      144.70      140.45      6.80 o
  -1   3  14      427.34      440.48     11.17 o
   0   3  14      525.43      493.09     12.32 o
   1   3  14      142.61      147.75      7.95 o
   2   3  14      217.15      213.71     11.94 o
   3   3  14      191.79      169.92     11.91 o
   4   3  14        5.18        3.21      4.17 o
   5   3  14       72.31       64.12      6.85 o
 -14   4  14      727.32      714.16     20.76 o
 -13   4  14      408.37      361.69     14.45 o
 -12   4  14      720.04      666.79     18.04 o
 -11   4  14      237.51      247.38     10.73 o
 -10   4  14     1108.49     1082.60     24.29 o
  -9   4  14     2035.09     1995.56     31.30 o
  -8   4  14     1513.94     1468.07     31.15 o
  -7   4  14     1568.16     1474.09     41.52 o
  -6   4  14      719.80      715.41     21.31 o
  -5   4  14      956.56      909.70     21.45 o
  -4   4  14      413.82      456.34     17.20 o
  -3   4  14     1916.26     1911.14     23.10 o
  -2   4  14     1923.84     1944.07     27.04 o
  -1   4  14     1046.61     1056.33     20.39 o
   0   4  14     1377.41     1416.50     22.78 o
   1   4  14      942.26      977.71     19.69 o
   2   4  14      349.15      362.38     11.64 o
   3   4  14      697.00      708.72     16.37 o
   4   4  14     1048.63     1107.36     21.62 o
 -14   5  14       92.19       70.03      8.65 o
 -13   5  14       99.43       84.92      8.79 o
 -12   5  14       51.31       54.32      7.18 o
 -11   5  14       20.97       13.49      4.68 o
 -10   5  14      861.02      853.61     18.86 o
  -9   5  14      524.61      514.47     12.98 o
  -8   5  14      166.90      164.45      8.83 o
  -7   5  14       30.36       22.93      3.56 o
  -6   5  14      212.23      218.25     12.82 o
  -5   5  14       45.04       47.45      6.34 o
  -4   5  14       98.19       83.82      5.30 o
  -3   5  14       73.13       74.57      5.04 o
  -2   5  14        0.03        0.78      2.61 o
  -1   5  14        9.65        6.53      2.95 o
   0   5  14      112.88      119.12      6.81 o
   1   5  14      149.96      163.67      8.04 o
   2   5  14      473.37      445.53     12.54 o
   3   5  14        3.07       -0.62      3.62 o
   4   5  14       89.71      104.49      8.20 o
 -13   6  14     1329.69     1346.53     29.34 o
 -12   6  14     1522.43     1560.81     41.19 o
 -11   6  14      762.18      769.21     19.04 o
 -10   6  14     1110.51     1123.64     22.86 o
  -9   6  14      390.57      384.12     11.49 o
  -8   6  14      796.01      849.43     16.81 o
  -7   6  14      174.79      176.77      9.71 o
  -6   6  14      445.98      441.62     13.64 o
  -5   6  14      767.61      753.88     13.85 o
  -4   6  14      812.62      795.32     33.97 o
  -3   6  14     2597.77     2547.55     40.94 o
  -2   6  14     2360.55     2311.84     38.05 o
  -1   6  14     1783.64     1756.29     28.59 o
   0   6  14     1473.04     1379.09     24.91 o
   1   6  14      861.07      861.27     19.95 o
   2   6  14      875.30      887.98     19.83 o
   3   6  14      581.13      591.67     16.43 o
 -12   7  14       57.36       47.53      7.07 o
 -11   7  14       44.99       38.64      6.36 o
 -10   7  14       52.57       42.80      5.75 o
  -9   7  14        3.52        7.46      3.77 o
  -8   7  14        7.04        6.14      4.77 o
  -7   7  14       34.81       27.49      6.15 o
  -6   7  14        1.28        4.96      3.89 o
  -5   7  14        2.21        3.87      3.55 o
  -4   7  14       68.46       81.39      9.91 o
  -3   7  14       10.11        7.40      3.93 o
  -2   7  14       42.71       43.43      5.93 o
  -1   7  14        5.12        6.53      4.24 o
   0   7  14        0.03        2.93      4.11 o
   1   7  14        2.66        0.36      4.35 o
   2   7  14       46.06       54.91      7.38 o
   3   7  14       68.39       79.86      8.81 o
 -11   8  14     2797.96     2778.72     48.23 o
 -10   8  14     1414.25     1404.15     28.14 o
  -9   8  14      729.58      733.96     18.00 o
  -8   8  14      364.67      384.31     20.98 o
  -7   8  14      527.01      533.00     18.64 o
  -6   8  14      257.95      209.36     12.31 o
  -5   8  14     1364.04     1393.72     28.76 o
  -4   8  14      921.16      922.91     24.66 o
  -3   8  14     2161.32     2216.89     49.67 o
  -2   8  14     1754.44     1718.45     28.34 o
  -1   8  14     1713.27     1759.01     34.77 o
   0   8  14     1551.86     1573.03     32.81 o
   1   8  14      241.00      225.37     12.77 o
   2   8  14      325.31      325.27     15.40 o
 -10   9  14      117.28      140.85     10.07 o
  -9   9  14       42.31       41.21      6.01 o
  -8   9  14        0.41       -9.54      4.77 o
  -7   9  14       63.52       56.12      8.28 o
  -6   9  14        0.02       -3.34      4.67 o
  -5   9  14       15.15       14.78      7.28 o
  -4   9  14       45.56       59.32     15.55 o
  -3   9  14      254.21      250.01     13.14 o
  -2   9  14      317.75      336.73     15.15 o
  -1   9  14        0.34       -2.88      3.85 o
   0   9  14      281.00      271.32     11.68 o
  -8  10  14      465.57      449.34     21.20 o
  -7  10  14      379.66      429.51     20.30 o
  -6  10  14      119.50      106.09     11.27 o
  -5  10  14       29.31       35.16      8.03 o
  -4  10  14      703.85      672.26     23.77 o
  -3  10  14      995.91      976.48     26.02 o
  -2  10  14     1414.58     1410.02     32.27 o
 -14   1  15      742.74      785.66     21.57 o
 -13   1  15      400.82      412.18     14.92 o
 -12   1  15      295.22      280.97     11.92 o
 -11   1  15       29.88       39.03      5.58 o
 -10   1  15      354.67      355.58     11.46 o
  -9   1  15     1423.37     1422.78     24.46 o
  -8   1  15     1333.38     1306.37     22.19 o
  -7   1  15     3463.52     3408.52     45.24 o
  -6   1  15     3062.13     3122.26     48.83 o
  -5   1  15     2538.50     2545.56     35.48 o
  -4   1  15     1672.00     1710.75     25.20 o
  -3   1  15      725.07      752.41     15.27 o
  -2   1  15      105.30      128.15      7.16 o
  -1   1  15        1.53        2.99      2.96 o
   0   1  15      370.52      375.76     11.52 o
   1   1  15      866.59      889.13     18.22 o
   2   1  15      536.99      557.53     14.48 o
   3   1  15      525.65      516.53     18.97 o
   4   1  15     1260.86     1303.11     24.33 o
 -14   2  15       16.75        8.49      6.42 o
 -13   2  15      230.13      241.14     15.12 o
 -12   2  15      131.32      145.51     12.18 o
 -11   2  15       44.48       41.92      5.53 o
 -10   2  15      338.11      360.20     11.41 o
  -9   2  15      311.19      308.80      9.86 o
  -8   2  15      900.78      854.86     16.23 o
  -7   2  15      189.78      180.56      6.63 o
  -6   2  15       18.56       23.34      3.02 o
  -5   2  15       67.10       52.77      4.05 o
  -4   2  15       50.61       52.61      4.76 o
  -3   2  15       35.20       33.10      4.21 o
  -2   2  15       32.16       46.40      4.73 o
  -1   2  15       22.18       22.49      4.02 o
   0   2  15        9.57        7.59      3.47 o
   1   2  15       65.44       70.05      6.16 o
   2   2  15       82.46       80.62      6.78 o
   3   2  15       85.58       76.30      6.82 o
   4   2  15       27.58       40.77      5.93 o
 -14   3  15      887.23      919.54     25.73 o
 -13   3  15     1092.10     1115.94     25.28 o
 -12   3  15      525.53      504.65     15.49 o
 -11   3  15      239.48      246.55     10.56 o
 -10   3  15      283.28      281.41     10.33 o
  -9   3  15      638.47      623.02     14.05 o
  -8   3  15      668.30      664.92     17.34 o
  -7   3  15     1790.95     1821.62     46.24 o
  -6   3  15     1806.00     1768.47     37.13 o
  -5   3  15     1015.45     1038.86     27.46 o
  -4   3  15     1839.88     1810.51     22.47 o
  -3   3  15     2672.42     2635.81     48.00 o
  -2   3  15     2552.36     2560.30     33.96 o
  -1   3  15      366.33      411.45     12.05 o
   0   3  15     1041.73     1053.98     22.57 o
   1   3  15      938.28      988.44     19.24 o
   2   3  15     1816.63     1899.78     29.60 o
   3   3  15     1478.47     1529.71     26.32 o
 -13   4  15      223.52      180.77     11.61 o
 -12   4  15      251.26      244.51     17.45 o
 -11   4  15       49.74       39.94      7.67 o
 -10   4  15      251.50      261.93     11.08 o
  -9   4  15      207.74      204.52     10.21 o
  -8   4  15      266.02      274.95     10.28 o
  -7   4  15      275.30      288.54     14.74 o
  -6   4  15       52.13       37.96      6.88 o
  -5   4  15        7.72        7.38      4.46 o
  -4   4  15     1038.45      985.59     16.55 o
  -3   4  15      591.89      581.84     12.35 o
  -2   4  15      643.12      604.88     13.25 o
  -1   4  15        2.28        5.66      3.14 o
   0   4  15       21.20       15.59      4.01 o
   1   4  15       17.87       15.91      4.04 o
   2   4  15      652.69      610.81     15.15 o
   3   4  15      111.36      115.11      8.13 o
 -13   5  15     1422.95     1425.54     29.65 o
 -12   5  15     1285.37     1220.59     25.80 o
 -11   5  15     1629.80     1677.49     30.37 o
 -10   5  15     2019.89     1895.88     31.54 o
  -9   5  15     1072.11     1118.68     31.83 o
  -8   5  15      598.12      586.70     16.09 o
  -7   5  15       18.53       25.26      8.17 o
  -6   5  15      299.79      300.38     19.61 o
  -5   5  15      577.99      628.32     22.37 o
  -4   5  15     2080.86     2040.44     36.33 o
  -3   5  15     4129.04     4020.95     51.55 o
  -2   5  15      905.98      922.25     16.91 o
  -1   5  15     1144.29     1121.87     19.59 o
   0   5  15      480.31      471.86     14.98 o
   1   5  15     1378.64     1358.98     23.29 o
   2   5  15      356.12      338.51     11.71 o
   3   5  15      696.29      699.41     22.92 o
 -12   6  15      218.29      185.26     11.32 o
 -11   6  15       33.24       39.37      5.87 o
 -10   6  15        1.80       -0.83      8.35 o
  -9   6  15        2.12        1.98      5.05 o
  -8   6  15        4.37        1.71      3.97 o
  -7   6  15      156.59      166.59      8.92 o
  -6   6  15      185.63      170.74     16.92 o
  -5   6  15      116.38      129.95     12.48 o
  -4   6  15        0.08       -0.24      2.91 o
  -3   6  15      282.56      288.90     10.79 o
  -2   6  15      136.59      144.93      8.26 o
  -1   6  15        2.32        5.19      3.77 o
   0   6  15        0.02        0.39      3.97 o
   1   6  15       15.45        6.70      4.76 o
   2   6  15       67.89       55.69      7.39 o
 -11   7  15      365.50      370.87     21.96 o
 -10   7  15      746.35      745.04     23.08 o
  -9   7  15     1155.10     1122.31     28.74 o
  -8   7  15     1821.01     1986.46     44.78 o
  -7   7  15      468.80      450.73     19.23 o
  -6   7  15      156.44      157.02      9.54 o
  -5   7  15        8.79       11.38      5.82 o
  -4   7  15       75.59       78.97      7.35 o
  -3   7  15      762.05      757.15     19.20 o
  -2   7  15      839.35      845.90     35.37 o
  -1   7  15     2259.79     2308.05     41.02 o
   0   7  15     3092.84     3090.66     51.19 o
   1   7  15     1282.37     1252.80     28.63 o
 -10   8  15       17.04       28.45      7.68 o
  -9   8  15        1.18        1.78      5.66 o
  -8   8  15       24.70       27.28      6.59 o
  -7   8  15        3.42       10.07      5.31 o
  -6   8  15        0.18        0.33      4.58 o
  -5   8  15      119.29      126.00      9.14 o
  -4   8  15       41.83       51.10      6.75 o
  -3   8  15        0.74        0.61      4.19 o
  -2   8  15       46.06       41.40      5.27 o
  -1   8  15       50.03       44.70      6.80 o
   0   8  15       41.64       38.46      7.09 o
  -8   9  15      826.41      915.72     27.52 o
  -7   9  15      427.34      431.40     19.06 o
  -6   9  15      570.48      570.30     20.52 o
  -5   9  15      555.39      563.53     18.32 o
  -4   9  15      445.01      399.64     16.54 o
  -3   9  15      575.67      551.23     18.32 o
  -2   9  15      382.59      394.92     16.56 o
 -14   0  16     2607.55     2757.84     66.39 o
 -13   0  16      782.52      813.88     29.74 o
 -12   0  16      996.89      973.39     31.61 o
 -11   0  16      135.80      123.50     12.20 o
 -10   0  16      737.30      793.42     25.29 o
  -9   0  16      137.93      146.44     11.56 o
  -8   0  16      721.04      692.88     25.36 o
  -7   0  16     2627.16     2638.86     52.45 o
  -6   0  16      908.61      911.02     34.60 o
  -5   0  16     3744.92     3778.55     74.00 o
  -4   0  16     1978.48     1938.62     39.90 o
  -3   0  16     2667.27     2628.07     49.80 o
  -2   0  16      144.98      137.79     11.05 o
  -1   0  16      724.81      753.69     23.20 o
   0   0  16      795.19      749.56     25.77 o
   1   0  16      236.06      275.77     15.64 o
   2   0  16      102.49       89.57     10.06 o
   3   0  16      261.57      287.72     36.97 o
 -13   1  16       70.57       73.44      8.42 o
 -12   1  16        0.03        1.38      4.47 o
 -11   1  16       75.82       83.21      7.30 o
 -10   1  16        0.36        5.33      3.70 o
  -9   1  16      386.48      367.43     11.04 o
  -8   1  16        2.63        4.60      3.25 o
  -7   1  16      186.90      177.31      9.34 o
  -6   1  16        8.18       -2.91      3.79 o
  -5   1  16      279.31      281.75     12.07 o
  -4   1  16      278.74      281.68      9.90 o
  -3   1  16       38.47       40.08      4.73 o
  -2   1  16      129.04      118.61      7.24 o
  -1   1  16        8.99        9.85      3.66 o
   0   1  16       81.69       86.71      6.74 o
   1   1  16       67.59       55.77      5.93 o
   2   1  16        4.82        7.43      3.98 o
 -13   2  16      846.48      876.26     22.19 o
 -12   2  16      226.62      237.91     12.25 o
 -11   2  16      212.88      211.69     10.54 o
 -10   2  16      279.34      281.76     10.12 o
  -9   2  16      253.47      259.35      9.78 o
  -8   2  16      842.07      811.59     31.31 o
  -7   2  16     1243.69     1232.05     24.92 o
  -6   2  16     1284.11     1310.24     30.81 o
  -5   2  16     2062.70     2101.28     31.84 o
  -4   2  16     4536.02     4616.84     53.21 o
  -3   2  16     2440.72     2480.96     33.55 o
  -2   2  16      757.11      778.75     21.37 o
  -1   2  16      276.79      279.20     17.45 o
   0   2  16      469.42      458.31     12.78 o
   1   2  16      128.12      128.02      8.19 o
   2   2  16      223.02      253.59     11.16 o
 -13   3  16      181.82      189.95     11.78 o
 -12   3  16      580.95      606.24     20.52 o
 -11   3  16       11.17        5.58      4.25 o
 -10   3  16       29.68       18.06      6.49 o
  -9   3  16        2.32        1.31      3.89 o
  -8   3  16      259.22      261.17     10.58 o
  -7   3  16      414.83      410.42     16.53 o
  -6   3  16      307.19      318.29     15.03 o
  -5   3  16       12.18       10.30      5.62 o
  -4   3  16       11.41       11.34      3.28 o
  -3   3  16        4.88        2.96      3.29 o
  -2   3  16      109.87      115.07      6.90 o
  -1   3  16      131.98      134.32      7.63 o
   0   3  16       78.37       76.44      6.35 o
   1   3  16        1.30       -3.19      3.70 o
   2   3  16      287.26      277.96     11.63 o
 -13   4  16      425.48      402.72     15.53 o
 -12   4  16      472.30      492.57     16.90 o
 -11   4  16      847.34      841.55     27.20 o
 -10   4  16     1103.76     1071.34     34.61 o
  -9   4  16      777.83      782.28     29.67 o
  -8   4  16      242.01      225.24     18.43 o
  -7   4  16      501.29      477.81     31.52 o
  -6   4  16      866.64      905.03     28.31 o
  -5   4  16      800.85      772.63     26.04 o
  -4   4  16      797.35      821.87     16.42 o
  -3   4  16      194.19      201.50      7.92 o
  -2   4  16       96.15      108.40      6.68 o
  -1   4  16     1314.67     1321.58     22.51 o
   0   4  16     2143.40     2175.58     33.28 o
   1   4  16      978.23      982.88     22.86 o
   2   4  16      345.40      368.94     12.58 o
 -12   5  16      222.96      215.42     13.77 o
 -11   5  16      124.72       95.73      9.61 o
 -10   5  16        2.27        2.27      4.67 o
  -9   5  16       28.66       25.82      8.44 o
  -8   5  16      589.21      609.37     27.64 o
  -7   5  16      371.77      384.33     21.75 o
  -6   5  16      155.00      133.60     20.38 o
  -5   5  16       56.80       39.90      9.88 o
  -4   5  16       24.99       29.04      3.76 o
  -3   5  16       80.73       81.89      6.14 o
  -2   5  16      475.77      465.42     12.94 o
  -1   5  16      150.80      143.18      8.35 o
   0   5  16        5.57        3.82      4.07 o
   1   5  16       66.67       72.80     10.26 o
 -11   6  16     2171.91     2275.05     46.27 o
 -10   6  16     1790.74     1797.09     37.91 o
  -9   6  16     1869.73     1886.45     37.86 o
  -8   6  16      790.20      714.95     22.16 o
  -7   6  16      754.43      708.83     31.30 o
  -6   6  16     1250.82     1252.85     42.23 o
  -5   6  16       20.89       12.77      8.53 o
  -4   6  16      794.80      792.09     25.79 o
  -3   6  16      601.32      563.08     15.44 o
  -2   6  16     1606.19     1639.52     31.30 o
  -1   6  16     1314.40     1289.63     27.58 o
   0   6  16     2189.38     2278.04     40.94 o
 -10   7  16       13.72       38.62      7.15 o
  -9   7  16       15.03       16.09      6.81 o
  -8   7  16       25.60       29.11      5.93 o
  -7   7  16      533.95      600.96     17.88 o
  -6   7  16      132.91      146.58     13.99 o
  -5   7  16      188.36      210.55     16.56 o
  -4   7  16        7.17        9.95      4.13 o
  -3   7  16      248.42      247.02     11.54 o
  -2   7  16       35.62       40.04      6.05 o
  -1   7  16       56.69       75.20      7.92 o
  -8   8  16     1009.27     1076.60     52.43 o
  -7   8  16      445.02      433.41     20.15 o
  -6   8  16      388.70      378.07     15.96 o
  -5   8  16      345.26      363.34     17.15 o
  -4   8  16      124.47       98.55     12.18 o
  -3   8  16      607.66      664.50     28.73 o
 -12   1  17      798.55      840.51     20.54 o
 -11   1  17      806.25      789.30     18.75 o
 -10   1  17      734.63      695.03     16.48 o
  -9   1  17        9.21       10.32      4.59 o
  -8   1  17      348.39      364.40     12.87 o
  -7   1  17      435.84      418.62     17.78 o
  -6   1  17      525.73      522.16     15.39 o
  -5   1  17     1132.66     1188.78     22.56 o
  -4   1  17     1668.82     1691.44     26.96 o
  -3   1  17     1494.80     1567.32     25.37 o
  -2   1  17      910.84      973.31     21.27 o
  -1   1  17     1399.80     1403.41     24.40 o
   0   1  17      689.76      740.61     17.13 o
   1   1  17        3.84        6.60      4.01 o
 -12   2  17      231.43      237.41     11.98 o
 -11   2  17        2.02       -0.99      4.95 o
 -10   2  17       23.08       47.08      6.90 o
  -9   2  17        7.44        2.61      4.19 o
  -8   2  17       84.28       82.58      7.17 o
  -7   2  17        3.38        5.97      3.62 o
  -6   2  17       66.82       74.48      8.03 o
  -5   2  17        2.66        5.75      3.67 o
  -4   2  17       18.98       17.62      3.96 o
  -3   2  17        6.36       14.17      3.84 o
  -2   2  17      188.66      219.08     11.41 o
  -1   2  17       82.60       72.10      6.43 o
   0   2  17       13.08        7.21      4.02 o
   1   2  17        8.98        9.44      5.29 o
 -12   3  17      728.18      775.25     23.40 o
 -11   3  17     1074.47     1100.80     43.87 o
 -10   3  17      637.21      616.25     18.62 o
  -9   3  17       91.89       81.34      7.49 o
  -8   3  17      524.07      513.96     13.70 o
  -7   3  17      992.92     1020.93     43.22 o
  -6   3  17     1448.56     1509.78     42.99 o
  -5   3  17     1217.81     1236.99     22.42 o
  -4   3  17     2660.41     2703.72     35.94 o
  -3   3  17     1847.10     1892.30     28.22 o
  -2   3  17     1105.84     1138.97     22.09 o
  -1   3  17     1818.20     1910.95     41.37 o
   0   3  17     1034.29     1055.64     20.76 o
 -11   4  17       11.77        6.91      5.85 o
 -10   4  17      286.93      281.60     13.29 o
  -9   4  17       88.83       88.03      7.77 o
  -8   4  17        2.86       -3.47      6.14 o
  -7   4  17      202.08      203.90     17.57 o
  -6   4  17     1163.03     1189.73     53.09 o
  -5   4  17       50.77       37.80      8.70 o
  -4   4  17       34.42       39.55      4.70 o
  -3   4  17      334.27      356.95     11.72 o
  -2   4  17      193.77      200.34      8.88 o
  -1   4  17      670.38      726.43     19.71 o
   0   4  17       95.44      100.69      9.22 o
 -11   5  17      856.46      902.96     43.01 o
 -10   5  17      687.16      700.65     20.17 o
  -9   5  17     1748.01     1853.94     41.75 o
  -8   5  17      432.91      455.84     31.76 o
  -7   5  17     2528.81     2641.85     66.19 o
  -6   5  17     1166.26     1265.10     57.83 o
  -5   5  17     1624.98     1652.10     42.74 o
  -4   5  17      829.70      824.04     18.44 o
  -3   5  17      100.95       94.79      6.96 o
  -2   5  17      144.80      139.59      8.96 o
  -1   5  17      353.06      346.45     14.98 o
  -9   6  17        5.38        1.83      4.18 o
  -8   6  17      359.53      361.99     26.12 o
  -7   6  17      509.16      481.05     26.31 o
  -6   6  17       17.58        4.74     11.38 o
  -5   6  17       56.19       49.68     10.11 o
  -4   6  17        0.19       -1.18      3.26 o
  -3   6  17      180.08      175.14      9.26 o
  -2   6  17       11.34       16.93      4.61 o
  -7   7  17      757.62      736.31     60.91 o
  -6   7  17      496.31      435.60     36.50 o
  -5   7  17       47.76       37.12      5.39 o
  -4   7  17       21.97       20.36      4.90 o
 -11   0  18     1221.04     1217.06     34.35 o
 -10   0  18      885.33      968.38     41.24 o
  -9   0  18       91.83      100.01     15.17 o
  -8   0  18       89.54       93.38     14.22 o
  -7   0  18        2.50       -0.47      5.51 o
  -6   0  18       17.91       26.62      7.59 o
  -5   0  18      799.22      804.95     30.81 o
  -4   0  18     1650.19     1655.16     37.83 o
  -3   0  18     2884.78     2999.28     56.91 o
  -2   0  18     2049.78     2058.01     44.57 o
  -1   0  18     1316.26     1322.39     34.17 o
 -11   1  18      177.31      164.56     15.55 o
 -10   1  18      353.79      343.88     14.08 o
  -9   1  18      458.57      469.30     15.34 o
  -8   1  18       21.63       12.41      5.58 o
  -7   1  18       14.38       14.10      4.92 o
  -6   1  18      330.09      359.90     13.44 o
  -5   1  18      220.73      204.05      9.93 o
  -4   1  18      263.16      267.63     10.48 o
  -3   1  18       20.53       22.57      4.74 o
  -2   1  18      125.27      130.67      8.33 o
  -1   1  18      151.47      164.62      9.40 o
 -11   2  18     1988.71     2062.32     40.78 o
 -10   2  18      593.48      569.08     24.62 o
  -9   2  18      426.28      420.32     14.66 o
  -8   2  18      438.03      446.77     13.62 o
  -7   2  18      708.98      708.17     19.37 o
  -6   2  18     1412.89     1422.53     27.47 o
  -5   2  18     1133.13     1164.72     22.58 o
  -4   2  18     1386.77     1427.18     23.97 o
  -3   2  18      789.18      872.49     18.17 o
  -2   2  18     1433.97     1480.05     31.73 o
 -10   3  18      737.15      729.87     20.53 o
  -9   3  18        4.74       -2.02      4.33 o
  -8   3  18       28.59       36.08      5.42 o
  -7   3  18      100.46       65.89     15.17 o
  -6   3  18      290.42      307.48     21.53 o
  -5   3  18      732.86      736.81     16.61 o
  -4   3  18      320.80      337.15     11.80 o
  -3   3  18       26.45       27.69      4.67 o
  -2   3  18       44.54       52.26      5.86 o
  -9   4  18      376.53      389.28     28.20 o
  -8   4  18      969.78      966.61     37.92 o
  -7   4  18      961.40     1012.46     49.77 o
  -6   4  18      327.75      343.13     23.74 o
  -5   4  18      275.10      275.61     18.85 o
  -4   4  18      462.41      510.41     15.78 o
  -3   4  18      483.26      494.43     13.98 o
  -8   5  18       13.73        8.17     10.90 o
  -7   5  18        0.03      -16.12      9.01 o
  -6   5  18        0.52        4.90      8.59 o
  -5   5  18      115.50      112.61     13.11 o
  -4   5  18      176.90      155.47     27.49 o
  -8   1  19      125.80      134.69     10.44 o
  -7   1  19       32.51       28.42      5.74 o
  -6   1  19       49.46       54.17      6.77 o
  -5   1  19      979.09     1003.17     21.32 o
  -7   2  19       65.38       68.58      7.12 o
  -6   2  19        0.80        2.28      4.04 o
 
